# Supplementary material for: Advancing our understanding of genetic risk factors and potential personalized strategies for pelvic organ prolapse
Source: Nat Commun. 2022 Jun 23;13:3584. doi: 10.1038/s41467-022-31188-5 (PMC9226158; doi:10.1038/s41467-022-31188-5)
Supplement: Supplementary file 4 — Supplementary Data [file 41467_2022_31188_MOESM4_ESM.xlsx]

## Sheet: Supplementary Data1
Supplementary Data 1. Results for the genome-wide significant index variants in the 26 loci associated with POP identified in the GWAS meta-analysis of 28,086 women with POP and 546,291 female controls. Positions are according to build GRCh37. Bonferroni correction was used to account for multiple testing in Q-Cochran heterogeneity test, with a threshold set to p= 0.05/30.
Reported associations
Chromosome	Positiona	Locus	Index variant (EA)	EAF	p-value	OR (95% CI)	Q-Cochran p-value	I2 index (%)	Prioritised gene(s)
1	224568215	1p36.12	rs3820282 (T)	0.16	3.94 × 10-31	0.86 (0.84-0.88)	0.014	77	WNT4
2	56102744	2p24.1	rs11899888 (G)	0.11	4.01 × 10-16	1.11 (1.09-1.14)	0.819	0	EFEMP1
2	20878105	2p16.1	rs9306894 (G)	0.38	5.61 × 10-24	1.10 (1.08-1.12)	0.298	17	GDF7, LDAH
2	56111309	2p24.1	rs3791675 (T)	0.25	1.23 × 10-13	0.92 (0.90-0.94)	0.190	39	EFEMP1
4	126924684	4q28.1	rs28403275 (C)	0.18	1.58 × 10-22	1.12 (1.10-1.15)	0.164	45	FAT4
7	128032833	7q32.1	rs72624976 (T)	0.01	1.14 × 10-9	0.84 (0.79-0.89)	0.002	83	IMPDH1
12	114673421	12q24.21	rs1247943 (A)	0.54	1.68 × 10-21	0.91 (0.90-0.93)	0.195	38	TBX5
16	51488129	16q21.1	rs12325192 (T)	0.18	1.14 × 10-21	0.89 (0.87-0.91)	0.046	67	SALL1
Novel associations
Chromosome	Positiona	Locus	Index variant (EA)	EAF	p-value	OR (95% CI)	Q-Cochran p-value	I2 index (%)	Prioritised gene(s)
2	176921644	2q31.1	rs77648136 (T)	0.15	4.81 × 10-8	0.93 (0.91-0.96)	0.607	0	HOXD13
3	127721333	3q21.3	rs58170120 (A)	0.18	1.17 × 10-10	1.08 (1.06-1.11)	0.186	40	SEC61A1
4	66666895	4q13.2	rs201194999 (T)	0.30	2.42 × 10-8	0.89 (0.85-0.93)	0.508	0	EPHA5
4	127076188	4q28.1	rs10013769 (G)	0.65	1.26 × 10-10	1.07 (1.05-1.09)	0.876	0	FAT4
5	4978695	5p15.32	rs42400 (G)	0.36	4.22 × 10-11	0.94 (0.92-0.96)	0.810	0	ADAMTS16
5	127512064	5q23.3	rs251217 (G)	0.61	1.31 × 10-10	1.06 (1.05-1.08)	0.982	0	SLC12A2, FBN2
8	71905587	8q13.2	rs1493202 (G)	0.52	3.56 × 10-8	1.05 (1.03-1.07)	0.779	0	LACTB2-AS1
9	18023977	9p22.3	rs10810888 (G)	0.65	4.00 × 10-8	1.05 (1.03-1.07)	0.874	0	ADAMTSL1
10	76368823	10q22.1	rs10762631 (A)	0.09	3.76 × 10-8	0.92 (0.89-0.95)	0.276	22	VCL
11	74392514	11q13.4	rs4944936 (C)	0.72	7.13 × 10-12	0.93 (0.91-0.95)	0.589	0	CHRDL2
11	10308991	11p15.4	rs6484161 (T)	0.31	5.89 × 10-9	1.06 (1.04-1.08)	0.190	39	SBF2,ADM
11	32479807	11p13	rs11031796 (A)	0.31	2.47 × 10-15	0.93 (0.91-0.94)	0.002	0	WT1
11	32346397	11p13	rs35166569 (C)	0.09	2.54 × 10-8	0.93 (0.91-0.95)	0.078	60	WT1
12	12668410	12p13.2	rs12314243 (T)	0.12	3.66 × 10-9	1.09 (1.06-1.12)	0.479	0	DUSP16
12	114669996	12q24.21	rs73197353 (C)	0.08	1.63 × 10-8	1.12 (1.08-1.17)	0.340	7	TBX5
15	33023486	15q13.1	rs12915554 (A)	0.32	1.06 × 10-8	0.95 (0.93-0.96)	0.875	38	GREM1
15	31636424	15q13.2	rs4779517 (G)	0.49	1.10 × 10-11	1.07 (1.05-1.09)	0.088	58	KLF13
15	74225388	15q24.1	rs4886778 (A)	0.46	4.12 × 10-8	1.05 (1.03-1.07)	0.029	71	LOXL1
16	84940479	16q24.1	rs1874008 (C)	0.77	5.77 × 10-9	0.94 (0.92-0.96)	0.046	0	CRISPLD2
17	7129898	17p13.1	rs72839768 (A)	0.02	4.66 × 10-9	1.19 (1.12-1.26)	0.096	57	DVL2, ACADVL
21	28636684	21q21.3	rs235929 (C)	0.39	2.01 × 10-12	0.93 (0.92-0.95)	0.884	0	ADAMTS5
22	38598234	22q13.1	rs2267372 (G)	0.61	1.07 × 10-13	0.93 (0.91-0.95)	0.299	16	MAFF,PLA2G6

## Sheet: Supplementary Data 2
Supplementary Data 2. Association results of the three studies meta-analysed. Results for the genome-wide significant index variants in the 26 loci associated with POP identified in the GWAS meta-analysis of 28,086 women with POP and 546,291 female controls are shown.
Reported associations
Chromosome	Position	Index variant (Effect Allele)	Study	Odds Ratio	Lower confidence interval (95%)	Upper confidence interval (95%)	Effect allele frequency	P-value	Prioritised gene(s)
1	22468215	rs3820282(T)	FinnGen	0.81824	0.769249	0.87035	0.1531	1.78 × 10-10	WNT4
			EstBB	0.909914	0.869038	0.952714	0.168686	5.68 × 10-05	WNT4
			Icelandic + UKBB MA	0.849	0.820663	0.878316	0.15804	3.3 × 10-21	WNT4
			Meta-analysis	0.861321	0.839886	0.883304	0.160893	3.94 × 10-31	WNT4
2	56102744	rs11899888(G)	FinnGen	1.09417	1.02424	1.16889	0.1271	0.007	EFEMP1
			EstBB	1.12609	1.06341	1.19247	0.099568	4.82 × 10-05	EFEMP1
			Icelandic + UKBB MA	1.114	1.07901	1.15012	0.15858	3.3× 10-11	EFEMP1
			Meta-analysis	1.11348	1.08505	1.14267	0.113334	4.01 × 10-16	EFEMP1
2	20878105	rs9306894(G)	FinnGen	1.10495	1.05542	1.15681	0.3611	1.97 × 10-05	GDF7, LDAH
			EstBB	1.07684	1.03935	1.11569	0.392013	4.22 × 10-05	GDF7, LDAH
			Icelandic + UKBB MA	1.115	1.08714	1.14357	0.35598	3.4 × 10-17	GDF7, LDAH
			Meta-analysis	1.10266	1.08196	1.12376	0.376557	5.61 × 10-24	GDF7, LDAH
2	56111309	rs3791675(T)	FinnGen	0.941294	0.893476	0.991671	0.2305	0.02	EFEMP1
			EstBB	0.941139	0.90562	0.978052	0.277315	1.9 × 10-2	EFEMP1
			Icelandic + UKBB MA	0.904	0.8775	0.931301	0.23277	3.0 × 10-11	EFEMP1
			Meta-analysis	0.921303	0.901566	0.941473	0.253907	1.23 × 10-13	EFEMP1
4	126924684	rs28403275(C)	FinnGen	1.15442	1.09021	1.22242	0.1802	8.50 × 10-7	FAT4
			EstBB	1.08126	1.03439	1.13025	0.188351	5.49 × 10-4	FAT4
			Icelandic + UKBB MA	1.129	1.09612	1.16287	0.19796	8.70 × 10-16	FAT4
			Meta-analysis	1.12028	1.09505	1.1461	0.184275	1.58 × 10-22	FAT4
7	128032833	rs72624976(T)	FinnGen	1.10893	0.903731	1.36073	0.01242	0.32	IMPDH1
			EstBB	0.97024	0.823111	1.14367	0.0121735	1.21 × 10-1	IMPDH1
			Icelandic + UKBB MA	0.797	0.747536	0.849737	0.04154	3.90 × 10-12	IMPDH1
			Meta-analysis	0.836204	0.789444	0.885733	0.012297	1.14 × 10-9	IMPDH1
12	114673421	rs1247943(A)	FinnGen	1.13655	1.05808	1.22084	0.1057	0.0004	TBX5
			EstBB	1.08128	1.02806	1.13725	0.136544	2.40 × 10-3	TBX5
			Icelandic + UKBB MA	1.082	1.04073	1.1249	0.10843	7.10 × 10-5	TBX5
			Meta-analysis	1.0898	1.05913	1.12137	0.121122	1.68 × 10-21	TBX5
16	51488129	rs12325192(T)	FinnGen	0.829444	0.780088	0.881922	0.1556	2.33 × 10-09	SALL1
			EstBB	0.913503	0.87351	0.955326	0.206419	7.46 × 10-05	SALL1
			Icelandic + UKBB MA	0.894	0.866331	0.922552	0.20055	2.80 × 10-12	SALL1
			Meta-analysis	0.889738	0.868702	0.911284	0.181009	1.14 × 10-21	SALL1
Novel associations
2	176921644	rs77648136(T)	FinnGen	0.958966	0.898903	1.02304	0.1363	0.2	HOXD13
			EstBB	0.946987	0.905666	0.990194	0.182864	1.67 × 10-1	HOXD13
			Icelandic + UKBB MA	0.929	0.901891	0.956924	0.21294	1.10 × 10-6	HOXD13
			Meta-analysis	0.937313	0.91579	0.959342	0.159582	4.81 × 10-8	HOXD13
3	127721333	rs58170120(A)	FinnGen	1.13202	1.06968	1.19799	0.1857	1.72 × 10-05	SEC61A1
			EstBB	1.05643	1.00999	1.105	0.179531	1.66 × 10-02	SEC61A1
			Icelandic + UKBB MA	1.082	1.04695	1.11822	0.14864	2.70 × 10-06	SEC61A1
			Meta-analysis	1.08315	1.05717	1.10977	0.182616	1.17 × 10-10	SEC61A1
4	66666895	rs201194999 (T)	FinnGen	NA	NA	NA	NA	NA	EPHA5
			EstBB	0.889575	0.854534	0.926052	0.167443	1.15 × 10-08	EPHA5
			Icelandic + UKBB MA	1.018	0.683727	1.5157	0.00433	0.93	EPHA5
			Meta-analysis	0.890823	0.855393	0.927719	0.300221	2.42 × 10-8	EPHA5
4	127076188	rs10013769(G)	FinnGen	1.06663	1.01801	1.11756	0.6643	0.0066	FAT4
			EstBB	1.05842	1.02111	1.0971	0.633487	1.93 × 10-3	FAT4
			Icelandic + UKBB MA	1.071	1.04283	1.09993	0.69072	4.60 × 10-7	FAT4
			Meta-analysis	1.0666	1.04587	1.08775	0.648894	1.26 × 10-10	FAT4
5	4978695	rs42400 (G)	FinnGen	0.925612	0.883772	0.969433	0.3487	0.001	ADAMTS16
			EstBB	0.940943	0.907664	0.975443	0.36637	0.0009	ADAMTS16
			Icelandic + UKBB MA	0.942	0.917977	0.966652	0.34397	5.80 × 10-6	ADAMTS16
			Meta-analysis	0.938998	0.92106	0.957285	0.357535	1.65 × 10-10	ADAMTS16
5	127512064	rs251217(G)	FinnGen	1.06567	1.01769	1.1159	0.6364	0.006	SLC12A2, FBN2
			EstBB	1.06164	1.02493	1.09968	0.589887	0.0008	SLC12A2, FBN2
			Icelandic + UKBB MA	1.066	1.0401	1.09255	0.54193	3.50 × 10-7	SLC12A2, FBN2
			Meta-analysis	1.06476	1.04511	1.08479	0.613143	4.22 × 10-11	SLC12A2, FBN2
8	71905587	rs1493202(G)	FinnGen	1.06449	1.01857	1.11249	0.5017	0.005	LACTB2-AS1
			EstBB	1.05775	1.02139	1.09541	0.546743	0.0016	LACTB2-AS1
			Icelandic + UKBB MA	1.047	1.02214	1.07246	0.51	0.00018	LACTB2-AS1
			Meta-analysis	1.05263	1.03362	1.07199	0.524221	3.56 × 10-8	LACTB2-AS1
9	18023977	rs10810888(G)	FinnGen	1.06673	1.01851	1.11723	0.6495	0.006	ADAMTSL1
			EstBB	1.05268	1.01497	1.0918	0.654498	0.0058	ADAMTSL1
			Icelandic + UKBB MA	1.052	1.0262	1.07845	0.59245	6.30 × 10-5	ADAMTSL1
			Meta-analysis	1.05449	1.03472	1.07464	0.651999	4.00 × 10-8	ADAMTSL1
10	76368823	rs10762631(A)	FinnGen	0.965219	0.892786	1.04353	0.08735	0.087	VCL
			EstBB	0.89248	0.84355	0.944247	0.107124	7.68 × 10-05	VCL
			Icelandic + UKBB MA	0.927	0.894164	0.961041	0.14149	3.80 × 10-05	VCL
			Meta-analysis	0.922999	0.897044	0.949706	0.097237	3.76 × 10-8	VCL
11	74392514	rs4944936(C)	FinnGen	0.90538	0.862086	0.950849	0.7267	7.02 × 10-05	CHRDL2
			EstBB	0.93569	0.898588	0.974323	0.708001	0.0012	CHRDL2
			Icelandic + UKBB MA	0.929	0.901537	0.9573	0.79498	1.50 × 10-06	CHRDL2
			Meta-analysis	0.926403	0.906389	0.946858	0.717351	7.13 × 10-12	CHRDL2
11	10308991	rs6484161(T)	FinnGen	1.05264	1.0027	1.10507	0.2862	0.0387	SBF2,ADM
			EstBB	1.02966	0.992639	1.06806	0.336888	0.11	SBF2,ADM
			Icelandic + UKBB MA	1.073	1.04664	1.10002	0.37063	2.8 x 10-08	SBF2,ADM
			Meta-analysis	1.05842	1.03839	1.07883	0.311544	5.89 × 10-9	SBF2,ADM
11	32479807	rs11031796 (A)	FinnGen	0.859848	0.820016	0.901615	0.3106	4.18 × 10-10	WT1
			EstBB	0.958455	0.923411	0.994829	0.312302	0.0255	WT1
			Icelandic + UKBB MA	0.929	0.906036	0.952546	0.3813	8.10 × 10-9	WT1
			Meta-analysis	0.925373	0.907783	0.943305	0.311451	2.47 × 10-15	WT1
11	32346397	rs35166569(C)	FinnGen	0.83502	0.779964	0.893962	0.1213	2.19 × 10-7	WT1
			EstBB	0.916411	0.851961	0.985737	0.0611144	0.018	WT1
			Icelandic + UKBB MA	0.925	0.866657	0.987271	0.03703	0.033	WT1
			Meta-analysis	0.892135	0.857041	0.928665	0.091207	2.54 × 10-8	WT1
12	12668410	rs12314243(C)	FinnGen	0.887187	0.848745	0.927369	0.5646	0.0004	DUSP16
			EstBB	0.935206	0.903328	0.968209	0.512825	0.0024	DUSP16
			Icelandic + UKBB MA	0.913	0.891043	0.935498	0.53392	7.1 × 10-5	DUSP16
			Meta-analysis	0.914718	0.8981	0.931642	0.538712	3.66 × 10-9	DUSP16
12	114669996	rs73197353(C)	FinnGen	1.06962	0.990707	1.15481	0.09401	0.08	TBX5
			EstBB	1.13669	1.05382	1.22609	0.0576216	0.0009	TBX5
			Icelandic + UKBB MA	1.15	1.08267	1.22151	0.03917	5.60 × 10-6	TBX5
			Meta-analysis	1.1244	1.07959	1.17106	0.075816	1.63 × 10-8	TBX5
15	33023486	rs12915554(A)	FinnGen	0.937536	0.892879	0.984427	0.2914	0.009	GREM1
			EstBB	0.952301	0.918112	0.987764	0.33876	0.0087	GREM1
			Icelandic + UKBB MA	0.944	0.920485	0.968115	0.35481	7.60 × 10-6	GREM1
			Meta-analysis	0.945273	0.927234	0.963664	0.31508	1.06 × 10-8	GREM1
15	31636424	rs4779517(G)	FinnGen	1.11706	1.06887	1.16742	0.4886	8.58 × 10-07	KLF13
			EstBB	1.05999	1.02283	1.09849	0.500029	0.0013	KLF13
			Icelandic + UKBB MA	1.055	1.02943	1.08121	0.51522	1.90 × 10-05	KLF13
			Meta-analysis	1.06643	1.04684	1.08639	0.494315	1.10 × 10-11	KLF13
15	74225388	rs4886778(A)	FinnGen	1.07616	1.02994	1.12446	0.4853	0.001	LOXL1
			EstBB	1.01073	0.976175	1.04652	0.445232	0.5474	LOXL1
			Icelandic + UKBB MA	1.066	1.04047	1.09216	0.49551	2.40 × 10-7	LOXL1
			Meta-analysis	1.05254	1.03347	1.07195	0.465266	4.12 × 10-8	LOXL1
16	84940479	rs1874008(C)	FinnGen	0.927929	0.880445	0.977974	0.7725	0.005	CRISPLD2
			EstBB	0.95771	0.919063	0.997982	0.765924	0.0397	CRISPLD2
			Icelandic + UKBB MA	0.933	0.907337	0.959388	0.75313	1.1 × 10-6	CRISPLD2
			Meta-analysis	0.938567	0.918766	0.958795	0.769212	5.77 × 10-9	CRISPLD2
17	7129898	rs72839768(A)	FinnGen	1.35459	1.16005	1.58176	0.02062	0.0001	DVL2, ACADVL
			EstBB	1.08586	0.962648	1.22484	0.0212828	0.18	DVL2, ACADVL
			Icelandic + UKBB MA	1.192	1.11016	1.27987	0.02441	1.30 × 10-6	DVL2, ACADVL
			Meta-analysis	1.18723	1.12104	1.25734	0.020951	4.66 × 10-9	DVL2, ACADVL
21	28636684	rs235929(C)	FinnGen	0.941953	0.899727	0.986161	0.3609	0.01	ADAMTS5
			EstBB	0.928443	0.895666	0.96242	0.4274	5.14 × 10-05	ADAMTS5
			Icelandic + UKBB MA	0.936	0.913239	0.959328	0.42276	1.40 × 10-07	ADAMTS5
			Meta-analysis	0.934935	0.917585	0.952613	0.39415	2.01 × 10-12	ADAMTS5
22	38598234	rs2267372(G)	FinnGen	0.933327	0.892361	0.976172	0.6096	0.002	MAFF,PLA2G6
			EstBB	0.90693	0.873633	0.941497	0.615747	3.07 × 10-07	MAFF,PLA2G6
			Icelandic + UKBB MA	0.94	0.91689	0.963692	0.60067	1.10 × 10-06	MAFF,PLA2G6
			Meta-analysis	0.930508	0.913013	0.948338	0.612673	1.07 × 10-13	MAFF,PLA2G6

## Sheet: Supplementary Data 3
Supplementary Data 3. Results for colocalization analyses, including signals that showed a posterior probability for a shared causal variant (PP4) > 0.8).
GWAS lead SNP	eQTL dataset ID	eQTL Trait	eQTL Gene Ensembl	eQTL Gene Name	Number of SNPs	Posterior probability H0 approximate Bayes factor	Posterior probability H1 approximate Bayes factor	Posterior Probability H2 approximate Bayes factor	Posterior probability H3 approximate Bayes factor	Posterior probability H4 approximate Bayes factor
2:20678345	GTEx_V8_Muscle_Skeletal_ge	ENSG00000118961	ENSG00000118961	C2orf43	5760	2.56127314294069e-22	2.52449724521924e-05	1.62803367358438e-18	0.158783381531829	0.841191373495719
2:20678345	GTEx_V8_Ovary_ge	ENSG00000118961	ENSG00000118961	C2orf43	5754	1.16070394617544e-19	0.0114403804323295	1.51745580097899e-18	0.147885401203848	0.840674218363823
2:20678345	GTEx_V8_Prostate_ge	ENSG00000118961	ENSG00000118961	C2orf43	5760	1.24478117269594e-19	0.0122690805158082	1.63640858783134e-18	0.159635038868323	0.828095880615867
2:20678345	GTEx_V8_Whole_Blood_ge	ENSG00000118961	ENSG00000118961	C2orf43	5760	3.88309126219417e-28	3.82733611265257e-11	1.84296046916986e-18	0.180009862119707	0.819990137842016
5:128176372	GTEx_V8_Whole_Blood_ge	ENSG00000245937	ENSG00000245937	CTC-228N24.3	6017	1.7983896447956e-13	1.30017239635443e-08	2.28701280028418e-06	0.163670318693912	0.836327381291384
10:74609065	GTEx_V8_Brain_Frontal_Cortex_BA9_ge	ENSG00000035403	ENSG00000035403	VCL	2822	7.17849134770645e-05	0.00451989033190321	0.00108488128076437	0.0664531027045632	0.927870340769292
11:74681469	GTEx_V8_Brain_Putamen_basal_ganglia_ge	ENSG00000054938	ENSG00000054938	CHRDL2	5238	2.2443927592149e-10	0.000109824098870512	3.30526266046368e-07	0.160055612369488	0.839834232780937
15:31344472	GTEx_V8_Brain_Cerebellum_ge	ENSG00000169926	ENSG00000169926	KLF13	5287	2.40298004421327e-10	8.63124727295382e-05	9.41380117555747e-08	0.0318772942340457	0.968036298914916
15:31344472	GTEx_V8_Prostate_ge	ENSG00000169926	ENSG00000169926	KLF13	5292	1.56162820951879e-10	5.60920148822167e-05	1.25405785568874e-07	0.0431307907835836	0.956812991639585
15:31344472	GTEx_V8_Brain_Cerebellar_Hemisphere_ge	ENSG00000169926	ENSG00000169926	KLF13	5289	7.9296577494388e-09	0.0028482482421014	1.38670112543182e-07	0.0479103385740317	0.949241266584098
15:73933047	GTEx_V8_Pituitary_ge	ENSG00000261801	ENSG00000261801	LOXL1-AS1	4991	9.58764739183414e-08	7.15538403340311e-06	0.000582784617102407	0.0415782989912888	0.957831665131102
15:73933047	GTEx_V8_Adrenal_Gland_ge	ENSG00000261801	ENSG00000261801	LOXL1-AS1	4992	4.64778616121842e-06	0.000346870979714216	0.000698904634385708	0.0502628867628935	0.948686689836846
21:27264365	GTEx_V8_Ovary_ge	ENSG00000154736	ENSG00000154736	ADAMTS5	6802	2.6456496302651e-10	0.000219013635404246	7.73372322579384e-08	0.0621464677650308	0.937634440997767
22:38202227	GTEx_V8_Nerve_Tibial_ge	ENSG00000185022	ENSG00000185022	MAFF	6059	5.32147018407316e-20	1.77716966608183e-12	1.83781988295361e-09	0.0594952198448317	0.940504778315571
22:38202227	GTEx_V8_Esophagus_Muscularis_ge	ENSG00000185022	ENSG00000185022	MAFF	6059	6.42107102480503e-11	0.00214439473572433	2.95580695922194e-09	0.0969108776060504	0.900944724638209
22:38202227	GTEx_V8_Artery_Coronary_ge	ENSG00000185022	ENSG00000185022	MAFF	6058	3.02472984543885e-10	0.0101014530636355	3.03539633793596e-09	0.0995901343029603	0.890308409295535
2:20678345	HipSci_iPSC_ge	ENSG00000270100	ENSG00000270100	RP11-130L8.1	5833	7.97350270052431e-20	0.00783371158851898	3.24106494746964e-19	0.0299179306237493	0.962248357787735
2:20678345	TwinsUK_blood_ge	ENSG00000118961	ENSG00000118961	C2orf43	5031	3.49210264926666e-20	0.00343087925336242	4.05609642475852e-19	0.0379325780530489	0.958636542693587
2:20678345	Schmiedel_2018_CD4_T-cell_anti-CD3-CD28_ge	ENSG00000118961	ENSG00000118961	C2orf43	5857	2.18003554461282e-21	0.000214181525367688	5.90569205880947e-19	0.0561342339859269	0.943651584488706
2:20678345	Nedelec_2016_macrophage_naive_ge	ENSG00000118961	ENSG00000118961	C2orf43	6371	1.27770355069206e-21	0.000125530290609798	6.56609173822867e-19	0.0626352745664149	0.937239195142975
2:20678345	BLUEPRINT_monocyte_ge	ENSG00000118961	ENSG00000118961	C2orf43	5256	2.48252360875558e-19	0.0243900010987665	1.8011861085486e-18	0.175360279551049	0.800249719350183
2:55875609	TwinsUK_skin_ge	ENSG00000115380	ENSG00000115380	EFEMP1	6592	8.29385378158634e-13	0.001335891482578	2.98620186102959e-11	0.0461938291624275	0.952470279324301
5:128176372	Quach_2016_monocyte_Pam3CSK4_ge	ENSG00000245937	ENSG00000245937	CTC-228N24.3	6291	5.70660350182805e-08	0.00411617292221999	8.12449377819716e-07	0.0567236523972002	0.939159305165166
5:128176372	TwinsUK_blood_ge	ENSG00000245937	ENSG00000245937	CTC-228N24.3	5689	6.00368301149673e-08	0.00433095458995225	9.18982119911927e-07	0.0644313302260829	0.931236736165015
5:128176372	BLUEPRINT_T-cell_ge	ENSG00000245937	ENSG00000245937	CTC-228N24.3	5521	2.221798411474e-09	0.000160277791809373	2.01856754616036e-06	0.143905103132254	0.855932598286593
12:12515476	HipSci_iPSC_ge	ENSG00000111266	ENSG00000111266	DUSP16	5947	1.32111155419518e-29	9.540694439501e-27	0.000232502700892907	0.166239827203827	0.833527670095273
16:84906873	ROSMAP_brain_naive_ge	ENSG00000103196	ENSG00000103196	CRISPLD2	9272	3.15755073040429e-05	0.0123819339916428	0.000371580010727952	0.144023998095483	0.843190912394842
22:38202227	TwinsUK_fat_ge	ENSG00000185022	ENSG00000185022	MAFF	5095	1.72463525927805e-10	0.00575094677911469	3.50587700630673e-09	0.115148326870865	0.879100722671681

## Sheet: Supplementary Data 4
Supplementary Data 4. Gene set results with MAGMA. Bonferroni correction was used to account for multiple testing, with a threshold set to p= 0.05/15,488.
Full name	Type	Number of Genes	BETA	Beta standard deviation	Standard error	P-value
Curated_gene_sets:kegg_glycolysis_gluconeogenesis	SET	61	0.013124	0.0007271	0.11741	0.4555
Curated_gene_sets:kegg_citrate_cycle_tca_cycle	SET	31	-0.30478	-0.012046	0.14677	0.98107
Curated_gene_sets:kegg_pentose_phosphate_pathway	SET	27	0.12985	0.0047902	0.17473	0.2287
Curated_gene_sets:kegg_pentose_and_glucuronate_interconversions	SET	28	-0.23463	-0.008814	0.23167	0.84441
Curated_gene_sets:kegg_fructose_and_mannose_metabolism	SET	34	0.069524	0.0028775	0.1443	0.31498
Curated_gene_sets:kegg_galactose_metabolism	SET	27	-0.12438	-0.0045884	0.18117	0.75381
Curated_gene_sets:kegg_ascorbate_and_aldarate_metabolism	SET	25	-0.12039	-0.0042738	0.26883	0.67286
Curated_gene_sets:kegg_fatty_acid_metabolism	SET	41	0.04098	0.0018622	0.14318	0.38736
Curated_gene_sets:kegg_steroid_biosynthesis	SET	17	0.22001	0.0064416	0.19298	0.12714
Curated_gene_sets:kegg_primary_bile_acid_biosynthesis	SET	16	-0.35801	-0.010169	0.21063	0.9554
Curated_gene_sets:kegg_steroid_hormone_biosynthesis	SET	54	-0.16004	-0.0083434	0.13893	0.87532
Curated_gene_sets:kegg_oxidative_phosphorylation	SET	119	-0.13166	-0.010173	0.076654	0.95706
Curated_gene_sets:kegg_purine_metabolism	SET	158	0.049547	0.0044068	0.067683	0.23208
Curated_gene_sets:kegg_pyrimidine_metabolism	SET	97	0.11677	0.0081501	0.082982	0.079698
Curated_gene_sets:kegg_alanine_aspartate_and_glutamate_metabolism	SET	32	0.018089	0.00072635	0.14557	0.45056
Curated_gene_sets:kegg_glycine_serine_and_threonine_metabolism	SET	31	-0.2267	-0.00896	0.16547	0.91465
Curated_gene_sets:kegg_cysteine_and_methionine_metabolism	SET	34	-0.12783	-0.0052906	0.15471	0.79566
Curated_gene_sets:kegg_valine_leucine_and_isoleucine_degradation	SET	44	-0.055987	-0.0026354	0.1315	0.66485
Curated_gene_sets:kegg_valine_leucine_and_isoleucine_biosynthesis	SET	11	-0.30692	-0.0072297	0.25471	0.88589
Curated_gene_sets:kegg_lysine_degradation	SET	44	-0.089003	-0.0041895	0.13126	0.75113
Curated_gene_sets:kegg_arginine_and_proline_metabolism	SET	54	0.0055131	0.00028742	0.11803	0.48137
Curated_gene_sets:kegg_histidine_metabolism	SET	29	-0.00093985	-3.593e-05	0.17022	0.5022
Curated_gene_sets:kegg_tyrosine_metabolism	SET	41	0.18564	0.0084359	0.1415	0.094774
Curated_gene_sets:kegg_phenylalanine_metabolism	SET	18	0.39055	0.011766	0.21097	0.032076
Curated_gene_sets:kegg_tryptophan_metabolism	SET	39	-0.017042	-0.00075533	0.14989	0.54526
Curated_gene_sets:kegg_beta_alanine_metabolism	SET	22	0.32336	0.010769	0.20493	0.057299
Curated_gene_sets:kegg_taurine_and_hypotaurine_metabolism	SET	10	0.39044	0.0087693	0.25063	0.059641
Curated_gene_sets:kegg_selenoamino_acid_metabolism	SET	26	-0.062505	-0.0022627	0.17044	0.64309
Curated_gene_sets:kegg_glutathione_metabolism	SET	49	0.10881	0.0054045	0.13149	0.20396
Curated_gene_sets:kegg_starch_and_sucrose_metabolism	SET	48	-0.22494	-0.011058	0.1562	0.92506
Curated_gene_sets:kegg_n_glycan_biosynthesis	SET	47	0.066894	0.0032541	0.12792	0.30051
Curated_gene_sets:kegg_other_glycan_degradation	SET	16	0.10912	0.0030997	0.2268	0.31521
Curated_gene_sets:kegg_o_glycan_biosynthesis	SET	30	-0.26166	-0.010174	0.17424	0.9334
Curated_gene_sets:kegg_amino_sugar_and_nucleotide_sugar_metabolism	SET	45	-0.0058272	-0.00027739	0.13497	0.51722
Curated_gene_sets:kegg_glycosaminoglycan_degradation	SET	22	-0.19627	-0.0065365	0.19343	0.84486
Curated_gene_sets:kegg_glycosaminoglycan_biosynthesis_chondroitin_sulfate	SET	22	0.22048	0.0073427	0.19117	0.1244
Curated_gene_sets:kegg_glycosaminoglycan_biosynthesis_keratan_sulfate	SET	15	0.058026	0.001596	0.21877	0.39541
Curated_gene_sets:kegg_glycosaminoglycan_biosynthesis_heparan_sulfate	SET	26	-0.088446	-0.0032018	0.17801	0.69035
Curated_gene_sets:kegg_glycerolipid_metabolism	SET	48	0.026735	0.0013143	0.1244	0.41492
Curated_gene_sets:kegg_inositol_phosphate_metabolism	SET	54	0.14791	0.0077109	0.11905	0.10706
Curated_gene_sets:kegg_glycosylphosphatidylinositol_gpi_anchor_biosynthesis	SET	25	0.029021	0.0010302	0.15652	0.42646
Curated_gene_sets:kegg_glycerophospholipid_metabolism	SET	77	-0.044528	-0.0027704	0.096875	0.67711
Curated_gene_sets:kegg_ether_lipid_metabolism	SET	33	-0.12423	-0.0050658	0.14563	0.80319
Curated_gene_sets:kegg_arachidonic_acid_metabolism	SET	58	-0.079805	-0.0043114	0.12371	0.74056
Curated_gene_sets:kegg_linoleic_acid_metabolism	SET	29	0.11018	0.0042122	0.1651	0.25227
Curated_gene_sets:kegg_alpha_linolenic_acid_metabolism	SET	19	0.067826	0.0020993	0.19755	0.36567
Curated_gene_sets:kegg_sphingolipid_metabolism	SET	39	-0.14533	-0.0064415	0.1424	0.84627
Curated_gene_sets:kegg_glycosphingolipid_biosynthesis_lacto_and_neolacto_series	SET	25	0.12546	0.0044535	0.17581	0.23775
Curated_gene_sets:kegg_glycosphingolipid_biosynthesis_globo_series	SET	14	-0.21452	-0.0057003	0.23314	0.82125
Curated_gene_sets:kegg_glycosphingolipid_biosynthesis_ganglio_series	SET	15	0.13526	0.0037201	0.24901	0.29351
Curated_gene_sets:kegg_pyruvate_metabolism	SET	40	-0.46276	-0.020771	0.15322	0.99874
Curated_gene_sets:kegg_glyoxylate_and_dicarboxylate_metabolism	SET	16	-0.0049047	-0.00013932	0.21991	0.5089
Curated_gene_sets:kegg_propanoate_metabolism	SET	32	-0.20585	-0.0082659	0.16853	0.88903
Curated_gene_sets:kegg_butanoate_metabolism	SET	34	-0.19467	-0.0080569	0.16472	0.88135
Curated_gene_sets:kegg_one_carbon_pool_by_folate	SET	17	0.10082	0.0029518	0.20267	0.30944
Curated_gene_sets:kegg_riboflavin_metabolism	SET	16	0.065818	0.0018696	0.21015	0.37707
Curated_gene_sets:kegg_nicotinate_and_nicotinamide_metabolism	SET	24	-0.27443	-0.0095451	0.18553	0.93044
Curated_gene_sets:kegg_pantothenate_and_coa_biosynthesis	SET	16	-0.12984	-0.003688	0.22513	0.71793
Curated_gene_sets:kegg_folate_biosynthesis	SET	11	0.12844	0.0030255	0.26958	0.31688
Curated_gene_sets:kegg_retinol_metabolism	SET	63	0.021074	0.0011864	0.13826	0.43943
Curated_gene_sets:kegg_porphyrin_and_chlorophyll_metabolism	SET	41	0.024146	0.0010972	0.14939	0.4358
Curated_gene_sets:kegg_terpenoid_backbone_biosynthesis	SET	15	-0.23405	-0.0064372	0.24341	0.83185
Curated_gene_sets:kegg_limonene_and_pinene_degradation	SET	10	0.10214	0.0022941	0.30051	0.36697
Curated_gene_sets:kegg_nitrogen_metabolism	SET	23	0.075998	0.0025878	0.19672	0.34963
Curated_gene_sets:kegg_sulfur_metabolism	SET	13	0.16281	0.0041689	0.26666	0.27075
Curated_gene_sets:kegg_aminoacyl_trna_biosynthesis	SET	41	0.12336	0.0056059	0.12374	0.1594
Curated_gene_sets:kegg_metabolism_of_xenobiotics_by_cytochrome_p450	SET	68	0.091041	0.0053243	0.13224	0.24559
Curated_gene_sets:kegg_drug_metabolism_cytochrome_p450	SET	70	0.0015438	9.1597e-05	0.12967	0.49525
Curated_gene_sets:kegg_drug_metabolism_other_enzymes	SET	51	-0.091838	-0.0046533	0.1453	0.73632
Curated_gene_sets:kegg_biosynthesis_of_unsaturated_fatty_acids	SET	21	0.048014	0.0015623	0.19019	0.40035
Curated_gene_sets:kegg_abc_transporters	SET	45	-0.33663	-0.016024	0.13079	0.99497
Curated_gene_sets:kegg_ribosome	SET	85	0.0087698	0.00057317	0.089066	0.46078
Curated_gene_sets:kegg_rna_degradation	SET	57	0.18469	0.0098915	0.1037	0.037472
Curated_gene_sets:kegg_rna_polymerase	SET	28	0.13793	0.0051813	0.14688	0.17386
Curated_gene_sets:kegg_basal_transcription_factors	SET	34	0.093223	0.0038584	0.1324	0.24068
Curated_gene_sets:kegg_dna_replication	SET	36	0.1677	0.0071415	0.14772	0.12814
Curated_gene_sets:kegg_spliceosome	SET	124	0.11947	0.0094218	0.069247	0.042243
Curated_gene_sets:kegg_proteasome	SET	47	0.033322	0.001621	0.10849	0.37937
Curated_gene_sets:kegg_protein_export	SET	23	0.048774	0.0016608	0.17885	0.39254
Curated_gene_sets:kegg_ppar_signaling_pathway	SET	69	-0.16618	-0.0097893	0.10309	0.9465
Curated_gene_sets:kegg_base_excision_repair	SET	33	0.089317	0.003642	0.1435	0.26683
Curated_gene_sets:kegg_nucleotide_excision_repair	SET	44	0.23732	0.011171	0.12299	0.02684
Curated_gene_sets:kegg_mismatch_repair	SET	23	0.34754	0.011834	0.18515	0.030257
Curated_gene_sets:kegg_homologous_recombination	SET	29	0.32781	0.012532	0.16032	0.020448
Curated_gene_sets:kegg_non_homologous_end_joining	SET	13	-0.0098084	-0.00025115	0.25229	0.51551
Curated_gene_sets:kegg_mapk_signaling_pathway	SET	266	0.026218	0.0030173	0.056028	0.31991
Curated_gene_sets:kegg_erbb_signaling_pathway	SET	88	0.0075237	0.00050029	0.10249	0.47074
Curated_gene_sets:kegg_calcium_signaling_pathway	SET	177	0.0018566	0.00017469	0.068091	0.48912
Curated_gene_sets:kegg_cytokine_cytokine_receptor_interaction	SET	259	-0.081201	-0.0092229	0.061855	0.90536
Curated_gene_sets:kegg_chemokine_signaling_pathway	SET	187	-0.045018	-0.0043527	0.066814	0.74977
Curated_gene_sets:kegg_phosphatidylinositol_signaling_system	SET	77	0.11051	0.0068756	0.10048	0.13572
Curated_gene_sets:kegg_neuroactive_ligand_receptor_interaction	SET	269	-0.082934	-0.0095974	0.058959	0.92022
Curated_gene_sets:kegg_cell_cycle	SET	125	0.060458	0.0047869	0.07892	0.22182
Curated_gene_sets:kegg_oocyte_meiosis	SET	112	0.16737	0.012548	0.083403	0.022393
Curated_gene_sets:kegg_p53_signaling_pathway	SET	68	0.0084569	0.00049458	0.11257	0.47006
Curated_gene_sets:kegg_ubiquitin_mediated_proteolysis	SET	134	0.034591	0.002835	0.073195	0.31826
Curated_gene_sets:kegg_snare_interactions_in_vesicular_transport	SET	36	0.039992	0.0017031	0.14097	0.38832
Curated_gene_sets:kegg_regulation_of_autophagy	SET	34	0.21197	0.0087732	0.15582	0.086865
Curated_gene_sets:kegg_lysosome	SET	122	-0.015845	-0.0012395	0.074875	0.5838
Curated_gene_sets:kegg_endocytosis	SET	181	0.044917	0.0042734	0.066685	0.25029
Curated_gene_sets:kegg_peroxisome	SET	77	-0.091232	-0.0056762	0.094687	0.83235
Curated_gene_sets:kegg_mtor_signaling_pathway	SET	53	-0.17028	-0.008795	0.12523	0.91304
Curated_gene_sets:kegg_apoptosis	SET	86	-0.15782	-0.010375	0.098714	0.94505
Curated_gene_sets:kegg_cardiac_muscle_contraction	SET	73	-0.1754	-0.010627	0.10531	0.95209
Curated_gene_sets:kegg_vascular_smooth_muscle_contraction	SET	115	0.083414	0.0063363	0.083224	0.15811
Curated_gene_sets:kegg_wnt_signaling_pathway	SET	149	0.058249	0.0050322	0.076137	0.22212
Curated_gene_sets:kegg_dorso_ventral_axis_formation	SET	24	-0.16923	-0.0058862	0.1971	0.80472
Curated_gene_sets:kegg_notch_signaling_pathway	SET	47	0.024312	0.0011827	0.12607	0.42354
Curated_gene_sets:kegg_hedgehog_signaling_pathway	SET	56	0.341	0.018103	0.12295	0.002776
Curated_gene_sets:kegg_tgf_beta_signaling_pathway	SET	86	0.056451	0.003711	0.10201	0.29001
Curated_gene_sets:kegg_axon_guidance	SET	129	0.087782	0.0070598	0.085587	0.15254
Curated_gene_sets:kegg_vegf_signaling_pathway	SET	77	0.081236	0.0050543	0.10687	0.2236
Curated_gene_sets:kegg_focal_adhesion	SET	200	0.064225	0.00642	0.065341	0.16283
Curated_gene_sets:kegg_ecm_receptor_interaction	SET	85	0.061796	0.0040388	0.1027	0.27369
Curated_gene_sets:kegg_cell_adhesion_molecules_cams	SET	129	-0.063291	-0.0050902	0.085971	0.76919
Curated_gene_sets:kegg_adherens_junction	SET	72	-0.14189	-0.0085379	0.10965	0.90217
Curated_gene_sets:kegg_tight_junction	SET	131	-0.029674	-0.0024048	0.082604	0.64029
Curated_gene_sets:kegg_gap_junction	SET	90	0.0022365	0.00015039	0.099816	0.49106
Curated_gene_sets:kegg_complement_and_coagulation_cascades	SET	68	0.014462	0.00084576	0.11204	0.44865
Curated_gene_sets:kegg_antigen_processing_and_presentation	SET	82	0.16188	0.010392	0.10746	0.06599
Curated_gene_sets:kegg_renin_angiotensin_system	SET	18	-0.38231	-0.011518	0.20058	0.97167
Curated_gene_sets:kegg_toll_like_receptor_signaling_pathway	SET	105	-0.003564	-0.00025876	0.091361	0.51556
Curated_gene_sets:kegg_nod_like_receptor_signaling_pathway	SET	62	0.027091	0.001513	0.1148	0.40672
Curated_gene_sets:kegg_rig_i_like_receptor_signaling_pathway	SET	70	0.098261	0.0058301	0.11054	0.18702
Curated_gene_sets:kegg_cytosolic_dna_sensing_pathway	SET	54	0.1394	0.0072672	0.12286	0.12829
Curated_gene_sets:kegg_jak_stat_signaling_pathway	SET	152	0.0816	0.0071195	0.076078	0.14174
Curated_gene_sets:kegg_hematopoietic_cell_lineage	SET	83	-0.090017	-0.0058139	0.10394	0.80677
Curated_gene_sets:kegg_natural_killer_cell_mediated_cytotoxicity	SET	134	0.038817	0.0031814	0.087034	0.3278
Curated_gene_sets:kegg_t_cell_receptor_signaling_pathway	SET	108	0.11628	0.0085612	0.090413	0.099215
Curated_gene_sets:kegg_b_cell_receptor_signaling_pathway	SET	76	-0.079094	-0.0048891	0.11073	0.76247
Curated_gene_sets:kegg_fc_epsilon_ri_signaling_pathway	SET	80	-0.045438	-0.0028814	0.10292	0.67056
Curated_gene_sets:kegg_fc_gamma_r_mediated_phagocytosis	SET	96	0.0056152	0.00038991	0.091476	0.47553
Curated_gene_sets:kegg_leukocyte_transendothelial_migration	SET	114	-0.10556	-0.0079839	0.086999	0.88749
Curated_gene_sets:kegg_intestinal_immune_network_for_iga_production	SET	45	-0.36582	-0.017414	0.14144	0.99515
Curated_gene_sets:kegg_circadian_rhythm_mammal	SET	13	0.098196	0.0025144	0.26307	0.35448
Curated_gene_sets:kegg_long_term_potentiation	SET	70	0.13055	0.0077462	0.11061	0.11894
Curated_gene_sets:kegg_neurotrophin_signaling_pathway	SET	127	0.072076	0.0057519	0.079102	0.18111
Curated_gene_sets:kegg_long_term_depression	SET	70	0.098059	0.0058181	0.1129	0.19256
Curated_gene_sets:kegg_olfactory_transduction	SET	370	-0.10741	-0.01454	0.061873	0.9587
Curated_gene_sets:kegg_taste_transduction	SET	50	0.1052	0.0052777	0.13799	0.22293
Curated_gene_sets:kegg_regulation_of_actin_cytoskeleton	SET	211	0.070541	0.0072406	0.062335	0.1289
Curated_gene_sets:kegg_insulin_signaling_pathway	SET	138	-0.0087705	-0.00072939	0.076364	0.54572
Curated_gene_sets:kegg_gnrh_signaling_pathway	SET	101	0.17454	0.012429	0.091131	0.02774
Curated_gene_sets:kegg_progesterone_mediated_oocyte_maturation	SET	86	0.092142	0.0060572	0.091979	0.15823
Curated_gene_sets:kegg_melanogenesis	SET	101	0.20674	0.014723	0.094911	0.0147
Curated_gene_sets:kegg_adipocytokine_signaling_pathway	SET	67	-0.076997	-0.0044698	0.10799	0.76206
Curated_gene_sets:kegg_type_ii_diabetes_mellitus	SET	48	-0.060927	-0.0029951	0.14304	0.66492
Curated_gene_sets:kegg_type_i_diabetes_mellitus	SET	41	0.18836	0.0085595	0.16184	0.12225
Curated_gene_sets:kegg_maturity_onset_diabetes_of_the_young	SET	25	-0.1274	-0.0045227	0.18754	0.75154
Curated_gene_sets:kegg_aldosterone_regulated_sodium_reabsorption	SET	43	-0.3103	-0.014439	0.14851	0.98166
Curated_gene_sets:kegg_vasopressin_regulated_water_reabsorption	SET	44	0.10681	0.0050275	0.13096	0.20738
Curated_gene_sets:kegg_proximal_tubule_bicarbonate_reclamation	SET	24	-0.26627	-0.0092615	0.19161	0.91768
Curated_gene_sets:kegg_alzheimers_disease	SET	160	-0.055216	-0.0049417	0.069802	0.78553
Curated_gene_sets:kegg_parkinsons_disease	SET	115	-0.074164	-0.0056337	0.078793	0.8267
Curated_gene_sets:kegg_amyotrophic_lateral_sclerosis_als	SET	52	-0.15425	-0.0078919	0.12665	0.88836
Curated_gene_sets:kegg_huntingtons_disease	SET	173	-0.08654	-0.008051	0.063987	0.91188
Curated_gene_sets:kegg_prion_diseases	SET	35	-0.10825	-0.0045458	0.15447	0.75829
Curated_gene_sets:kegg_vibrio_cholerae_infection	SET	54	-0.034897	-0.0018193	0.11962	0.61475
Curated_gene_sets:kegg_epithelial_cell_signaling_in_helicobacter_pylori_infection	SET	67	0.0049595	0.00028791	0.10792	0.48167
Curated_gene_sets:kegg_pathogenic_escherichia_coli_infection	SET	56	-0.050139	-0.0026618	0.11505	0.66851
Curated_gene_sets:kegg_leishmania_infection	SET	69	0.064847	0.0038201	0.11155	0.28051
Curated_gene_sets:kegg_pathways_in_cancer	SET	325	0.077236	0.0098104	0.052108	0.069148
Curated_gene_sets:kegg_colorectal_cancer	SET	63	0.048427	0.0027263	0.12927	0.35398
Curated_gene_sets:kegg_renal_cell_carcinoma	SET	71	0.083479	0.0049882	0.10703	0.21772
Curated_gene_sets:kegg_pancreatic_cancer	SET	71	-0.00052194	-3.1188e-05	0.10968	0.5019
Curated_gene_sets:kegg_endometrial_cancer	SET	53	-0.12912	-0.0066691	0.13012	0.83948
Curated_gene_sets:kegg_glioma	SET	66	0.088742	0.0051131	0.11554	0.22124
Curated_gene_sets:kegg_prostate_cancer	SET	89	0.095029	0.0063546	0.10168	0.175
Curated_gene_sets:kegg_thyroid_cancer	SET	28	-0.10095	-0.0037923	0.17169	0.72172
Curated_gene_sets:kegg_basal_cell_carcinoma	SET	55	0.2311	0.012159	0.12431	0.031518
Curated_gene_sets:kegg_melanoma	SET	72	0.069651	0.004191	0.11317	0.26913
Curated_gene_sets:kegg_bladder_cancer	SET	42	0.054112	0.0024887	0.13468	0.34392
Curated_gene_sets:kegg_chronic_myeloid_leukemia	SET	74	0.17547	0.010703	0.10648	0.049693
Curated_gene_sets:kegg_acute_myeloid_leukemia	SET	58	-0.10819	-0.0058449	0.12918	0.79885
Curated_gene_sets:kegg_small_cell_lung_cancer	SET	86	-0.0030127	-0.00019805	0.097118	0.51237
Curated_gene_sets:kegg_non_small_cell_lung_cancer	SET	55	-0.034338	-0.0018066	0.12421	0.6089
Curated_gene_sets:kegg_asthma	SET	28	-0.4177	-0.015691	0.18824	0.98675
Curated_gene_sets:kegg_autoimmune_thyroid_disease	SET	50	-0.081296	-0.0040787	0.14568	0.71158
Curated_gene_sets:kegg_systemic_lupus_erythematosus	SET	114	-0.043335	-0.0032776	0.095833	0.67443
Curated_gene_sets:kegg_allograft_rejection	SET	35	-0.049816	-0.0020918	0.17197	0.61397
Curated_gene_sets:kegg_graft_versus_host_disease	SET	37	0.16473	0.007112	0.16305	0.15618
Curated_gene_sets:kegg_primary_immunodeficiency	SET	36	-0.13652	-0.005814	0.15195	0.81553
Curated_gene_sets:kegg_hypertrophic_cardiomyopathy_hcm	SET	85	-0.049675	-0.0032466	0.099245	0.69165
Curated_gene_sets:kegg_arrhythmogenic_right_ventricular_cardiomyopathy_arvc	SET	74	-0.082906	-0.0050571	0.11129	0.77184
Curated_gene_sets:kegg_dilated_cardiomyopathy	SET	91	-0.0071586	-0.00048402	0.096447	0.52958
Curated_gene_sets:kegg_viral_myocarditis	SET	68	0.10359	0.006058	0.12252	0.19893
Curated_gene_sets:biocarta_rela_pathway	SET	15	-0.13169	-0.003622	0.24826	0.70209
Curated_gene_sets:biocarta_no1_pathway	SET	28	0.18856	0.0070832	0.17836	0.14522
Curated_gene_sets:biocarta_csk_pathway	SET	20	-0.10618	-0.0033717	0.21453	0.68968
Curated_gene_sets:biocarta_srcrptp_pathway	SET	11	0.068635	0.0016167	0.24759	0.39081
Curated_gene_sets:biocarta_ami_pathway	SET	20	0.19584	0.0062187	0.20982	0.17533
Curated_gene_sets:biocarta_granulocytes_pathway	SET	14	0.15116	0.0040166	0.25196	0.27428
Curated_gene_sets:biocarta_lym_pathway	SET	12	-0.013187	-0.00032444	0.26821	0.51961
Curated_gene_sets:biocarta_arap_pathway	SET	17	0.18048	0.0052843	0.21769	0.20353
Curated_gene_sets:biocarta_agr_pathway	SET	33	-0.045415	-0.0018518	0.15314	0.6166
Curated_gene_sets:biocarta_akap95_pathway	SET	11	0.0088949	0.00020952	0.25468	0.48607
Curated_gene_sets:biocarta_akt_pathway	SET	22	-0.14801	-0.0049291	0.20123	0.76899
Curated_gene_sets:biocarta_alk_pathway	SET	37	0.31104	0.013429	0.15732	0.024023
Curated_gene_sets:biocarta_at1r_pathway	SET	27	0.16201	0.0059763	0.17948	0.18337
Curated_gene_sets:biocarta_ace2_pathway	SET	14	-0.17295	-0.0045956	0.26156	0.74576
Curated_gene_sets:biocarta_asbcell_pathway	SET	13	-0.33268	-0.0085187	0.2577	0.90163
Curated_gene_sets:biocarta_dnafragment_pathway	SET	10	-0.020561	-0.00046178	0.25839	0.53171
Curated_gene_sets:biocarta_chemical_pathway	SET	18	0.21191	0.006384	0.22257	0.17053
Curated_gene_sets:biocarta_sppa_pathway	SET	16	0.10893	0.0030941	0.22459	0.31384
Curated_gene_sets:biocarta_atm_pathway	SET	20	0.37681	0.011966	0.23457	0.054103
Curated_gene_sets:biocarta_agpcr_pathway	SET	11	0.45	0.0106	0.29342	0.062569
Curated_gene_sets:biocarta_bcellsurvival_pathway	SET	15	0.012091	0.00033256	0.2506	0.48076
Curated_gene_sets:biocarta_blymphocyte_pathway	SET	12	0.058199	0.0014318	0.31026	0.4256
Curated_gene_sets:biocarta_bcr_pathway	SET	33	-0.029257	-0.001193	0.16343	0.57104
Curated_gene_sets:biocarta_biopeptides_pathway	SET	29	0.088854	0.0033968	0.16108	0.2906
Curated_gene_sets:biocarta_rankl_pathway	SET	15	-0.089096	-0.0024505	0.24194	0.64366
Curated_gene_sets:biocarta_cacam_pathway	SET	9	0.19918	0.0042441	0.33259	0.27463
Curated_gene_sets:biocarta_cdmac_pathway	SET	16	0.27805	0.007898	0.24237	0.12566
Curated_gene_sets:biocarta_carm_er_pathway	SET	25	0.12025	0.0042688	0.18255	0.25503
Curated_gene_sets:biocarta_caspase_pathway	SET	22	0.2322	0.0077331	0.21673	0.142
Curated_gene_sets:biocarta_cbl_pathway	SET	12	0.13736	0.0033795	0.28091	0.31242
Curated_gene_sets:biocarta_ccr3_pathway	SET	19	-0.059535	-0.0018427	0.22459	0.60453
Curated_gene_sets:biocarta_cd40_pathway	SET	14	0.17538	0.0046601	0.25683	0.24735
Curated_gene_sets:biocarta_mcm_pathway	SET	18	0.15092	0.0045468	0.20861	0.2347
Curated_gene_sets:biocarta_g1_pathway	SET	28	0.1745	0.0065552	0.1746	0.15879
Curated_gene_sets:biocarta_g2_pathway	SET	24	0.12273	0.0042688	0.18912	0.25819
Curated_gene_sets:biocarta_cell2cell_pathway	SET	10	-0.41174	-0.0092475	0.29306	0.91998
Curated_gene_sets:biocarta_lair_pathway	SET	17	-0.26984	-0.0079005	0.2298	0.87984
Curated_gene_sets:biocarta_ceramide_pathway	SET	21	0.017032	0.0005542	0.19812	0.46575
Curated_gene_sets:biocarta_tid_pathway	SET	19	0.26328	0.0081489	0.19948	0.093458
Curated_gene_sets:biocarta_classic_pathway	SET	12	-0.20302	-0.0049948	0.3017	0.7495
Curated_gene_sets:biocarta_comp_pathway	SET	18	0.012962	0.0003905	0.22693	0.47723
Curated_gene_sets:biocarta_vdr_pathway	SET	24	-0.1545	-0.0053739	0.19324	0.788
Curated_gene_sets:biocarta_hdac_pathway	SET	25	-0.035965	-0.0012767	0.18979	0.57515
Curated_gene_sets:biocarta_gcr_pathway	SET	17	0.2007	0.0058762	0.23096	0.19243
Curated_gene_sets:biocarta_ctcf_pathway	SET	24	0.11517	0.0040058	0.2016	0.28392
Curated_gene_sets:biocarta_ctl_pathway	SET	13	-0.37469	-0.0095943	0.24435	0.9374
Curated_gene_sets:biocarta_cxcr4_pathway	SET	19	0.16005	0.0049539	0.22	0.23346
Curated_gene_sets:biocarta_cellcycle_pathway	SET	24	0.11169	0.003885	0.18363	0.27152
Curated_gene_sets:biocarta_cftr_pathway	SET	11	-0.11685	-0.0027523	0.2862	0.65846
Curated_gene_sets:biocarta_cytokine_pathway	SET	19	-0.2795	-0.0086509	0.20046	0.91837
Curated_gene_sets:biocarta_inflam_pathway	SET	27	0.20769	0.0076617	0.1871	0.13349
Curated_gene_sets:biocarta_d4gdi_pathway	SET	12	0.56935	0.014007	0.32439	0.039627
Curated_gene_sets:biocarta_dc_pathway	SET	17	-0.57235	-0.016758	0.22239	0.99496
Curated_gene_sets:biocarta_p35alzheimers_pathway	SET	8	-0.027797	-0.00055843	0.31514	0.53514
Curated_gene_sets:biocarta_rna_pathway	SET	9	-0.0378	-0.00080544	0.31567	0.54766
Curated_gene_sets:biocarta_mta3_pathway	SET	17	-0.052286	-0.0015309	0.20745	0.5995
Curated_gene_sets:biocarta_skp2e2f_pathway	SET	10	-0.024686	-0.00055445	0.28247	0.53482
Curated_gene_sets:biocarta_calcineurin_pathway	SET	18	0.018172	0.00054748	0.23374	0.46902
Curated_gene_sets:biocarta_egf_pathway	SET	27	0.099383	0.0036662	0.18032	0.29077
Curated_gene_sets:biocarta_etc_pathway	SET	10	-0.38876	-0.0087314	0.24594	0.94302
Curated_gene_sets:biocarta_ndkdynamin_pathway	SET	17	-0.2937	-0.0085991	0.23398	0.8953
Curated_gene_sets:biocarta_epha4_pathway	SET	8	-0.25185	-0.0050596	0.30407	0.79623
Curated_gene_sets:biocarta_epo_pathway	SET	19	-0.059235	-0.0018334	0.19328	0.62037
Curated_gene_sets:biocarta_ecm_pathway	SET	19	0.04345	0.0013448	0.20246	0.41504
Curated_gene_sets:biocarta_erk_pathway	SET	27	-0.089794	-0.0033124	0.17495	0.69611
Curated_gene_sets:biocarta_eryth_pathway	SET	15	-0.014156	-0.00038934	0.24074	0.52344
Curated_gene_sets:biocarta_eponfkb_pathway	SET	11	-0.042136	-0.00099254	0.2364	0.57073
Curated_gene_sets:biocarta_eif_pathway	SET	16	0.09373	0.0026624	0.20138	0.32081
Curated_gene_sets:biocarta_extrinsic_pathway	SET	13	0.24413	0.0062512	0.23599	0.15046
Curated_gene_sets:biocarta_fas_pathway	SET	30	-0.074743	-0.0029061	0.17363	0.66657
Curated_gene_sets:biocarta_fcer1_pathway	SET	39	-0.029605	-0.0013122	0.14984	0.57831
Curated_gene_sets:biocarta_fibrinolysis_pathway	SET	12	0.1091	0.002684	0.28257	0.34972
Curated_gene_sets:biocarta_fmlp_pathway	SET	34	0.2441	0.010103	0.1645	0.068926
Curated_gene_sets:biocarta_free_pathway	SET	10	-0.082409	-0.0018509	0.26159	0.62363
Curated_gene_sets:biocarta_gaba_pathway	SET	10	-0.012556	-0.000282	0.26066	0.51921
Curated_gene_sets:biocarta_gata3_pathway	SET	14	-0.11343	-0.0030141	0.24516	0.6782
Curated_gene_sets:biocarta_set_pathway	SET	10	-0.1496	-0.00336	0.29847	0.69189
Curated_gene_sets:biocarta_gh_pathway	SET	27	0.026722	0.00098575	0.16792	0.43678
Curated_gene_sets:biocarta_ahsp_pathway	SET	13	-0.44358	-0.011358	0.25553	0.9587
Curated_gene_sets:biocarta_tcapoptosis_pathway	SET	9	-0.35717	-0.0076104	0.31888	0.86865
Curated_gene_sets:biocarta_hivnef_pathway	SET	55	0.12111	0.0063721	0.12496	0.16622
Curated_gene_sets:biocarta_salmonella_pathway	SET	5	-0.38638	-0.006137	0.41944	0.82152
Curated_gene_sets:biocarta_mpr_pathway	SET	21	0.099126	0.0032254	0.19981	0.30991
Curated_gene_sets:biocarta_hcmv_pathway	SET	17	0.20191	0.0059118	0.22782	0.18774
Curated_gene_sets:biocarta_p53hypoxia_pathway	SET	21	0.095902	0.0031205	0.18578	0.30285
Curated_gene_sets:biocarta_hif_pathway	SET	15	0.36503	0.01004	0.23079	0.056871
Curated_gene_sets:biocarta_igf1_pathway	SET	21	0.035936	0.0011693	0.19788	0.42795
Curated_gene_sets:biocarta_il17_pathway	SET	15	-0.2181	-0.0059987	0.25436	0.8044
Curated_gene_sets:biocarta_il2_pathway	SET	22	0.11011	0.0036671	0.19646	0.28758
Curated_gene_sets:biocarta_il3_pathway	SET	14	-0.20159	-0.0053568	0.22191	0.81817
Curated_gene_sets:biocarta_il4_pathway	SET	11	-0.057378	-0.0013516	0.26093	0.58702
Curated_gene_sets:biocarta_il5_pathway	SET	11	-0.44041	-0.010374	0.2865	0.93787
Curated_gene_sets:biocarta_il6_pathway	SET	21	0.064356	0.002094	0.18633	0.3649
Curated_gene_sets:biocarta_il10_pathway	SET	13	0.25948	0.0066442	0.27571	0.17332
Curated_gene_sets:biocarta_il12_pathway	SET	19	-0.074371	-0.0023019	0.20802	0.63965
Curated_gene_sets:biocarta_il2rb_pathway	SET	37	-0.18457	-0.0079684	0.15562	0.88218
Curated_gene_sets:biocarta_il22bp_pathway	SET	9	0.3212	0.006844	0.28765	0.13208
Curated_gene_sets:biocarta_il7_pathway	SET	16	0.12756	0.0036234	0.24298	0.2998
Curated_gene_sets:biocarta_gsk3_pathway	SET	20	-0.22292	-0.0070788	0.19872	0.86901
Curated_gene_sets:biocarta_death_pathway	SET	28	0.15307	0.0057501	0.19321	0.21412
Curated_gene_sets:biocarta_raccycd_pathway	SET	26	0.041886	0.0015163	0.17317	0.40444
Curated_gene_sets:biocarta_gleevec_pathway	SET	23	0.18722	0.0063749	0.18449	0.1551
Curated_gene_sets:biocarta_insulin_pathway	SET	21	0.099699	0.003244	0.19887	0.30807
Curated_gene_sets:biocarta_integrin_pathway	SET	33	0.15697	0.0064006	0.15159	0.15023
Curated_gene_sets:biocarta_intrinsic_pathway	SET	23	0.096689	0.0032923	0.19231	0.30756
Curated_gene_sets:biocarta_keratinocyte_pathway	SET	45	-0.21703	-0.010331	0.14076	0.93843
Curated_gene_sets:biocarta_tcra_pathway	SET	12	-0.15578	-0.0038326	0.29413	0.70182
Curated_gene_sets:biocarta_lectin_pathway	SET	10	-0.02806	-0.00063023	0.28807	0.5388
Curated_gene_sets:biocarta_pyk2_pathway	SET	27	0.19686	0.0072622	0.17769	0.13395
Curated_gene_sets:biocarta_egfr_smrte_pathway	SET	11	0.34995	0.0082433	0.30034	0.12198
Curated_gene_sets:biocarta_mapk_pathway	SET	80	0.01862	0.0011807	0.099101	0.42548
Curated_gene_sets:biocarta_mcalpain_pathway	SET	19	-0.075693	-0.0023428	0.20667	0.64291
Curated_gene_sets:biocarta_ppara_pathway	SET	52	0.098582	0.0050436	0.12733	0.2194
Curated_gene_sets:biocarta_ets_pathway	SET	18	0.074689	0.0022501	0.22302	0.36885
Curated_gene_sets:biocarta_monocyte_pathway	SET	10	-0.42046	-0.0094434	0.25664	0.94931
Curated_gene_sets:biocarta_mtor_pathway	SET	21	0.13109	0.0042653	0.19289	0.24839
Curated_gene_sets:biocarta_igf1r_pathway	SET	23	0.063412	0.0021592	0.19129	0.37014
Curated_gene_sets:biocarta_pitx2_pathway	SET	16	-0.49042	-0.013931	0.22758	0.98441
Curated_gene_sets:biocarta_ngf_pathway	SET	20	-0.11159	-0.0035436	0.19876	0.71275
Curated_gene_sets:biocarta_vip_pathway	SET	26	0.23109	0.0083657	0.19836	0.12201
Curated_gene_sets:biocarta_nfat_pathway	SET	51	0.073191	0.0037085	0.13005	0.28679
Curated_gene_sets:biocarta_nthi_pathway	SET	22	0.19191	0.0063913	0.21395	0.18487
Curated_gene_sets:biocarta_nfkb_pathway	SET	20	0.1592	0.0050555	0.21184	0.22617
Curated_gene_sets:biocarta_nos1_pathway	SET	21	-0.11703	-0.003808	0.20633	0.71471
Curated_gene_sets:biocarta_no2il12_pathway	SET	15	0.020634	0.00056753	0.22939	0.46416
Curated_gene_sets:biocarta_rarrxr_pathway	SET	7	-0.40177	-0.0075504	0.37471	0.85819
Curated_gene_sets:biocarta_nuclearrs_pathway	SET	34	-0.11282	-0.0046693	0.14736	0.77803
Curated_gene_sets:biocarta_arenrf2_pathway	SET	20	0.13949	0.0044296	0.19792	0.24048
Curated_gene_sets:biocarta_p38mapk_pathway	SET	36	0.13801	0.0058774	0.14534	0.17116
Curated_gene_sets:biocarta_p53_pathway	SET	16	0.14058	0.0039932	0.21621	0.25779
Curated_gene_sets:biocarta_pdgf_pathway	SET	28	0.09829	0.0036923	0.17787	0.29028
Curated_gene_sets:biocarta_ccr5_pathway	SET	17	0.073258	0.0021449	0.23106	0.3756
Curated_gene_sets:biocarta_ptdins_pathway	SET	23	-0.31108	-0.010593	0.19397	0.94561
Curated_gene_sets:biocarta_plce_pathway	SET	11	0.057501	0.0013545	0.29338	0.42231
Curated_gene_sets:biocarta_edg1_pathway	SET	23	0.048947	0.0016667	0.20337	0.4049
Curated_gene_sets:biocarta_cdk5_pathway	SET	13	0.063497	0.0016259	0.24502	0.39776
Curated_gene_sets:biocarta_myosin_pathway	SET	11	0.56137	0.013223	0.28026	0.022593
Curated_gene_sets:biocarta_plateletapp_pathway	SET	14	0.087384	0.002322	0.27072	0.37343
Curated_gene_sets:biocarta_ps1_pathway	SET	14	-0.011928	-0.00031694	0.23958	0.51985
Curated_gene_sets:biocarta_akapcentrosome_pathway	SET	14	0.0088809	0.00023598	0.25281	0.48599
Curated_gene_sets:biocarta_pten_pathway	SET	18	-0.18977	-0.0057172	0.19808	0.83097
Curated_gene_sets:biocarta_rab_pathway	SET	13	-0.28884	-0.007396	0.24381	0.88192
Curated_gene_sets:biocarta_rac1_pathway	SET	21	0.091693	0.0029835	0.21289	0.33335
Curated_gene_sets:biocarta_ras_pathway	SET	22	0.019599	0.00065269	0.2016	0.46128
Curated_gene_sets:biocarta_nkcells_pathway	SET	21	-0.14721	-0.0047901	0.1946	0.77533
Curated_gene_sets:biocarta_rb_pathway	SET	13	0.024857	0.00063649	0.22689	0.45638
Curated_gene_sets:biocarta_bad_pathway	SET	24	-0.0028553	-9.9312e-05	0.19547	0.50583
Curated_gene_sets:biocarta_ck1_pathway	SET	15	0.23095	0.0063519	0.23092	0.15864
Curated_gene_sets:biocarta_eif2_pathway	SET	10	-0.17745	-0.0039855	0.29676	0.72507
Curated_gene_sets:biocarta_eif4_pathway	SET	24	-0.034815	-0.0012109	0.18574	0.57434
Curated_gene_sets:biocarta_stem_pathway	SET	15	-0.010235	-0.0002815	0.2329	0.51753
Curated_gene_sets:biocarta_p27_pathway	SET	14	0.22826	0.0060654	0.23931	0.17009
Curated_gene_sets:biocarta_pgc1a_pathway	SET	15	0.16139	0.0044389	0.23878	0.24955
Curated_gene_sets:biocarta_pml_pathway	SET	17	-0.64793	-0.018971	0.21697	0.99859
Curated_gene_sets:biocarta_dream_pathway	SET	13	0.074366	0.0019042	0.28242	0.39615
Curated_gene_sets:biocarta_leptin_pathway	SET	11	-0.20853	-0.0049119	0.27048	0.77963
Curated_gene_sets:biocarta_rho_pathway	SET	21	0.22332	0.0072665	0.18744	0.11675
Curated_gene_sets:biocarta_akap13_pathway	SET	11	0.27869	0.0065647	0.28512	0.16417
Curated_gene_sets:biocarta_atrbrca_pathway	SET	23	-0.06759	-0.0023015	0.18756	0.64071
Curated_gene_sets:biocarta_cardiacegf_pathway	SET	18	-0.012411	-0.00037391	0.23077	0.52145
Curated_gene_sets:biocarta_her2_pathway	SET	23	0.12613	0.0042949	0.19341	0.25716
Curated_gene_sets:biocarta_erk5_pathway	SET	14	-0.029394	-0.00078105	0.24928	0.54693
Curated_gene_sets:biocarta_mal_pathway	SET	19	0.010218	0.00031627	0.2034	0.47997
Curated_gene_sets:biocarta_mef2d_pathway	SET	18	-0.15524	-0.0046768	0.24367	0.73796
Curated_gene_sets:biocarta_mitochondria_pathway	SET	19	0.10003	0.0030961	0.19374	0.30282
Curated_gene_sets:biocarta_ach_pathway	SET	14	0.10479	0.0027844	0.23309	0.32652
Curated_gene_sets:biocarta_parkin_pathway	SET	8	-0.33649	-0.00676	0.32939	0.8465
Curated_gene_sets:biocarta_cdc42rac_pathway	SET	8	-0.10765	-0.0021627	0.32835	0.62849
Curated_gene_sets:biocarta_ranms_pathway	SET	10	-0.18112	-0.0040678	0.21845	0.79647
Curated_gene_sets:biocarta_barr_mapk_pathway	SET	14	0.52021	0.013823	0.25575	0.020982
Curated_gene_sets:biocarta_tob1_pathway	SET	19	0.1401	0.0043362	0.19857	0.24025
Curated_gene_sets:biocarta_barrestin_src_pathway	SET	17	0.43927	0.012861	0.22391	0.024898
Curated_gene_sets:biocarta_nkt_pathway	SET	26	-0.043489	-0.0015743	0.19339	0.58896
Curated_gene_sets:biocarta_il1r_pathway	SET	30	0.23871	0.0092813	0.17933	0.091591
Curated_gene_sets:biocarta_met_pathway	SET	33	0.078439	0.0031985	0.15197	0.30287
Curated_gene_sets:biocarta_gpcr_pathway	SET	30	0.20458	0.0079543	0.17515	0.12141
Curated_gene_sets:biocarta_igf1mtor_pathway	SET	19	0.091185	0.0028223	0.21474	0.33555
Curated_gene_sets:biocarta_sodd_pathway	SET	10	0.36817	0.0082691	0.27123	0.087331
Curated_gene_sets:biocarta_shh_pathway	SET	16	0.080347	0.0022823	0.23571	0.3666
Curated_gene_sets:biocarta_ptc1_pathway	SET	11	-0.13203	-0.0031101	0.24998	0.70131
Curated_gene_sets:biocarta_spry_pathway	SET	16	0.17435	0.0049525	0.23438	0.22848
Curated_gene_sets:biocarta_barrestin_pathway	SET	12	0.21704	0.0053396	0.26581	0.2071
Curated_gene_sets:biocarta_stathmin_pathway	SET	20	-0.1263	-0.0040108	0.21584	0.72078
Curated_gene_sets:biocarta_hsp27_pathway	SET	14	-0.39438	-0.010479	0.23154	0.95573
Curated_gene_sets:biocarta_tcr_pathway	SET	44	0.10337	0.0048656	0.14268	0.2344
Curated_gene_sets:biocarta_tcytotoxic_pathway	SET	12	0.11461	0.0028196	0.28429	0.34343
Curated_gene_sets:biocarta_thelper_pathway	SET	12	0.0075217	0.00018505	0.28336	0.48941
Curated_gene_sets:biocarta_tall1_pathway	SET	14	-0.10266	-0.0027279	0.25562	0.65601
Curated_gene_sets:biocarta_tel_pathway	SET	17	-0.15243	-0.0044629	0.24199	0.73561
Curated_gene_sets:biocarta_tgfb_pathway	SET	19	-0.096029	-0.0029723	0.21128	0.67527
Curated_gene_sets:biocarta_th1th2_pathway	SET	21	-0.18335	-0.0059659	0.21055	0.80807
Curated_gene_sets:biocarta_41bb_pathway	SET	18	0.046098	0.0013888	0.21503	0.41512
Curated_gene_sets:biocarta_ctla4_pathway	SET	20	0.073394	0.0023306	0.22613	0.37275
Curated_gene_sets:biocarta_longevity_pathway	SET	15	-0.38162	-0.010496	0.22495	0.95509
Curated_gene_sets:biocarta_sars_pathway	SET	7	-0.47897	-0.009001	0.3198	0.93289
Curated_gene_sets:biocarta_par1_pathway	SET	19	0.38562	0.011935	0.21525	0.036614
Curated_gene_sets:biocarta_stress_pathway	SET	23	0.010449	0.00035578	0.19407	0.47853
Curated_gene_sets:biocarta_tnfr1_pathway	SET	29	0.20067	0.0076714	0.16802	0.11619
Curated_gene_sets:biocarta_tnfr2_pathway	SET	16	0.26767	0.0076032	0.23768	0.13006
Curated_gene_sets:biocarta_toll_pathway	SET	24	-0.16611	-0.0057778	0.19414	0.8039
Curated_gene_sets:biocarta_tpo_pathway	SET	24	0.16142	0.0056144	0.1804	0.18546
Curated_gene_sets:biocarta_creb_pathway	SET	22	0.025342	0.00084397	0.20007	0.4496
Curated_gene_sets:biocarta_carm1_pathway	SET	12	0.029577	0.00072766	0.29519	0.46009
Curated_gene_sets:biocarta_tff_pathway	SET	24	-0.22957	-0.0079848	0.19286	0.88303
Curated_gene_sets:biocarta_trka_pathway	SET	14	-0.1739	-0.0046208	0.2283	0.77688
Curated_gene_sets:biocarta_arf_pathway	SET	17	0.070888	0.0020755	0.22843	0.37816
Curated_gene_sets:biocarta_ucalpain_pathway	SET	14	-0.46208	-0.012278	0.24989	0.96777
Curated_gene_sets:biocarta_vegf_pathway	SET	27	0.25836	0.0095308	0.16575	0.059541
Curated_gene_sets:biocarta_vitcb_pathway	SET	11	-0.10506	-0.0024747	0.27	0.6514
Curated_gene_sets:biocarta_wnt_pathway	SET	24	-0.22684	-0.0078899	0.18249	0.89305
Curated_gene_sets:biocarta_actiny_pathway	SET	12	-0.11803	-0.0029037	0.28871	0.65866
Curated_gene_sets:sa_b_cell_receptor_complexes	SET	24	0.05122	0.0017815	0.18165	0.38898
Curated_gene_sets:sig_cd40pathwaymap	SET	34	0.1277	0.0052852	0.14627	0.19133
Curated_gene_sets:sig_pip3_signaling_in_cardiac_myoctes	SET	67	0.11398	0.006617	0.10912	0.14813
Curated_gene_sets:sa_caspase_cascade	SET	19	0.12657	0.0039174	0.22488	0.28678
Curated_gene_sets:sig_chemotaxis	SET	45	-0.13494	-0.0064236	0.1315	0.84759
Curated_gene_sets:sig_il4receptor_in_b_lyphocytes	SET	27	0.09334	0.0034432	0.17652	0.29849
Curated_gene_sets:wnt_signaling	SET	89	0.059746	0.0039952	0.095984	0.26683
Curated_gene_sets:sig_regulation_of_the_actin_cytoskeleton_by_rho_gtpases	SET	35	0.014283	0.00059978	0.14341	0.46033
Curated_gene_sets:sa_fas_signaling	SET	9	-0.18313	-0.0039022	0.33909	0.70542
Curated_gene_sets:sa_g1_and_s_phases	SET	15	0.28248	0.0077694	0.20185	0.080844
Curated_gene_sets:sig_insulin_receptor_pathway_in_cardiac_myocytes	SET	51	0.18192	0.0092175	0.12502	0.072827
Curated_gene_sets:sig_pip3_signaling_in_b_lymphocytes	SET	36	-0.064882	-0.0027631	0.15277	0.66447
Curated_gene_sets:sig_bcr_signaling_pathway	SET	46	-0.026606	-0.0012805	0.13334	0.57908
Curated_gene_sets:sa_g2_and_m_phases	SET	8	-0.5675	-0.011401	0.30056	0.97049
Curated_gene_sets:sa_mmp_cytokine_connection	SET	16	-0.045825	-0.0013017	0.25445	0.57146
Curated_gene_sets:sa_programmed_cell_death	SET	11	0.16367	0.0038552	0.25128	0.25742
Curated_gene_sets:sa_pten_pathway	SET	17	-0.025329	-0.00074161	0.19626	0.55134
Curated_gene_sets:sa_reg_cascade_of_cyclin_expr	SET	13	0.26448	0.0067724	0.22682	0.1218
Curated_gene_sets:sa_trka_receptor	SET	17	0.083421	0.0024425	0.21666	0.35011
Curated_gene_sets:pid_fanconi_pathway	SET	46	-0.059647	-0.0028706	0.1333	0.67272
Curated_gene_sets:pid_smad2_3nuclear_pathway	SET	82	0.031019	0.0019913	0.10073	0.37906
Curated_gene_sets:pid_fcer1_pathway	SET	59	-0.0022095	-0.00012039	0.11634	0.50758
Curated_gene_sets:pid_endothelin_pathway	SET	63	0.16281	0.009166	0.1144	0.07735
Curated_gene_sets:pid_bcr_5pathway	SET	63	-0.23185	-0.013053	0.11834	0.97495
Curated_gene_sets:pid_prl_signaling_events_pathway	SET	23	-0.58962	-0.020077	0.18176	0.99941
Curated_gene_sets:pid_rhoa_pathway	SET	45	-0.10703	-0.005095	0.13806	0.78091
Curated_gene_sets:pid_erbb4_pathway	SET	39	0.17931	0.0079473	0.14115	0.10199
Curated_gene_sets:pid_aurora_b_pathway	SET	40	0.018724	0.00084045	0.13015	0.4428
Curated_gene_sets:pid_lysophospholipid_pathway	SET	65	0.044832	0.0025636	0.11585	0.34938
Curated_gene_sets:pid_insulin_pathway	SET	44	-0.057556	-0.0027093	0.14368	0.65564
Curated_gene_sets:pid_notch_pathway	SET	58	0.21803	0.011779	0.11943	0.033965
Curated_gene_sets:pid_integrin1_pathway	SET	66	0.019657	0.0011326	0.1218	0.43589
Curated_gene_sets:pid_p73pathway	SET	79	-0.097482	-0.0061431	0.09427	0.84944
Curated_gene_sets:pid_p38_mkk3_6pathway	SET	26	-0.13658	-0.0049444	0.18023	0.77572
Curated_gene_sets:pid_gmcsf_pathway	SET	35	-0.042968	-0.0018043	0.15321	0.61043
Curated_gene_sets:pid_wnt_noncanonical_pathway	SET	32	-0.086528	-0.0034745	0.15261	0.71464
Curated_gene_sets:pid_nfkappab_atypical_pathway	SET	16	-0.27588	-0.0078363	0.21929	0.8958
Curated_gene_sets:pid_il4_2pathway	SET	62	0.018687	0.0010437	0.11194	0.43371
Curated_gene_sets:pid_hdac_classii_pathway	SET	34	0.16082	0.0066561	0.15004	0.1419
Curated_gene_sets:pid_beta_catenin_deg_pathway	SET	17	0.052553	0.0015387	0.19164	0.39195
Curated_gene_sets:pid_hdac_classiii_pathway	SET	26	-0.33084	-0.011977	0.1898	0.95933
Curated_gene_sets:pid_glypican_1pathway	SET	27	-0.036495	-0.0013463	0.17278	0.58364
Curated_gene_sets:pid_tcr_pathway	SET	64	-0.067716	-0.0038423	0.11175	0.72772
Curated_gene_sets:pid_il27_pathway	SET	26	0.015806	0.00057219	0.16374	0.46155
Curated_gene_sets:pid_nfkappab_canonical_pathway	SET	22	-0.17609	-0.0058642	0.21619	0.79232
Curated_gene_sets:pid_e2f_pathway	SET	74	-0.040991	-0.0025004	0.10291	0.65481
Curated_gene_sets:pid_er_nongenomic_pathway	SET	40	0.22396	0.010052	0.14372	0.059596
Curated_gene_sets:pid_dna_pk_pathway	SET	16	-0.18646	-0.0052963	0.22	0.80165
Curated_gene_sets:pid_hif2pathway	SET	34	0.1884	0.0077974	0.14841	0.10215
Curated_gene_sets:pid_cd40_pathway	SET	30	0.16733	0.006506	0.15851	0.14557
Curated_gene_sets:pid_atr_pathway	SET	38	-0.038833	-0.001699	0.13106	0.61649
Curated_gene_sets:pid_integrin_cs_pathway	SET	27	-0.13865	-0.0051149	0.18211	0.77678
Curated_gene_sets:pid_met_pathway	SET	79	-0.010855	-0.00068408	0.10222	0.54228
Curated_gene_sets:pid_ptp1b_pathway	SET	53	-0.034865	-0.0018008	0.12387	0.61082
Curated_gene_sets:pid_integrin3_pathway	SET	43	0.043867	0.0020413	0.16136	0.39287
Curated_gene_sets:pid_il12_2pathway	SET	63	-0.053306	-0.003001	0.11706	0.67557
Curated_gene_sets:pid_s1p_s1p3_pathway	SET	30	0.019974	0.00077663	0.1661	0.45214
Curated_gene_sets:pid_lpa4_pathway	SET	15	0.10577	0.002909	0.24081	0.33025
Curated_gene_sets:pid_ar_pathway	SET	61	0.12855	0.0071217	0.11727	0.1365
Curated_gene_sets:pid_nfat_tfpathway	SET	45	0.13343	0.0063515	0.13329	0.15841
Curated_gene_sets:pid_ephb_fwd_pathway	SET	40	0.069025	0.0030982	0.14383	0.31565
Curated_gene_sets:pid_avb3_opn_pathway	SET	31	0.096971	0.0038326	0.16846	0.28243
Curated_gene_sets:pid_s1p_s1p4_pathway	SET	14	-0.12014	-0.0031924	0.23837	0.69287
Curated_gene_sets:pid_fra_pathway	SET	37	0.10962	0.0047327	0.15484	0.23949
Curated_gene_sets:pid_myc_activ_pathway	SET	78	0.22235	0.013923	0.096908	0.01089
Curated_gene_sets:pid_arf6_trafficking_pathway	SET	49	-0.23191	-0.011518	0.12709	0.96597
Curated_gene_sets:pid_rhoa_reg_pathway	SET	46	0.45512	0.021903	0.13779	0.00047912
Curated_gene_sets:pid_reelin_pathway	SET	28	-0.014962	-0.00056206	0.17479	0.53411
Curated_gene_sets:pid_ps1_pathway	SET	45	-0.09089	-0.0043265	0.13207	0.75433
Curated_gene_sets:pid_ilk_pathway	SET	45	0.06696	0.0031874	0.12006	0.28852
Curated_gene_sets:pid_nectin_pathway	SET	31	-0.087926	-0.0034752	0.15842	0.71055
Curated_gene_sets:pid_p38_alpha_beta_pathway	SET	30	0.014281	0.00055526	0.16599	0.46572
Curated_gene_sets:pid_wnt_signaling_pathway	SET	28	-0.097518	-0.0036633	0.17017	0.7167
Curated_gene_sets:pid_trail_pathway	SET	29	-0.19243	-0.0073564	0.1923	0.8415
Curated_gene_sets:pid_cdc42_pathway	SET	70	-0.13954	-0.0082793	0.11082	0.89601
Curated_gene_sets:pid_ret_pathway	SET	39	0.0075721	0.00033561	0.14904	0.47974
Curated_gene_sets:pid_cdc42_reg_pathway	SET	31	0.18802	0.0074313	0.15396	0.111
Curated_gene_sets:pid_atm_pathway	SET	34	0.16474	0.0068183	0.15463	0.14337
Curated_gene_sets:pid_arf6_pathway	SET	36	-0.14078	-0.0059952	0.14955	0.82672
Curated_gene_sets:pid_lkb1_pathway	SET	47	0.23011	0.011194	0.12859	0.036779
Curated_gene_sets:pid_cd8_tcr_pathway	SET	52	-0.11361	-0.0058127	0.12093	0.82626
Curated_gene_sets:pid_wnt_canonical_pathway	SET	21	0.051873	0.0016878	0.18714	0.39082
Curated_gene_sets:pid_tcptp_pathway	SET	43	-0.084896	-0.0039506	0.14651	0.71885
Curated_gene_sets:pid_angiopoietin_receptor_pathway	SET	49	0.14065	0.0069856	0.13055	0.14068
Curated_gene_sets:pid_fas_pathway	SET	39	-0.25286	-0.011207	0.15229	0.95157
Curated_gene_sets:pid_circadian_pathway	SET	16	0.050595	0.0014372	0.23681	0.41541
Curated_gene_sets:pid_txa2pathway	SET	56	-0.13087	-0.0069476	0.12009	0.86208
Curated_gene_sets:pid_shp2_pathway	SET	57	0.068359	0.0036612	0.12307	0.28929
Curated_gene_sets:pid_hdac_classi_pathway	SET	65	0.0982	0.0056152	0.10148	0.16661
Curated_gene_sets:pid_s1p_s1p1_pathway	SET	22	-0.086811	-0.0028911	0.20654	0.66287
Curated_gene_sets:pid_telomerase_pathway	SET	68	0.11554	0.0067568	0.10777	0.14186
Curated_gene_sets:pid_hnf3b_pathway	SET	45	-0.064094	-0.003051	0.13106	0.68759
Curated_gene_sets:pid_netrin_pathway	SET	32	-0.0080588	-0.0003236	0.16703	0.51924
Curated_gene_sets:pid_il1_pathway	SET	34	-0.057042	-0.0023609	0.162	0.63762
Curated_gene_sets:pid_nfat_3pathway	SET	53	0.022041	0.0011384	0.12904	0.43219
Curated_gene_sets:pid_reg_gr_pathway	SET	82	-0.046678	-0.0029966	0.09805	0.68298
Curated_gene_sets:pid_cone_pathway	SET	23	-0.12796	-0.0043572	0.17376	0.76926
Curated_gene_sets:pid_integrin_a9b1_pathway	SET	24	-0.025522	-0.00088772	0.19309	0.55258
Curated_gene_sets:pid_erb_genomic_pathway	SET	15	-0.40911	-0.011252	0.23303	0.96041
Curated_gene_sets:pid_arf6_downstream_pathway	SET	15	-0.37568	-0.010333	0.2135	0.96076
Curated_gene_sets:pid_mtor_4pathway	SET	68	0.064547	0.0037749	0.11001	0.2787
Curated_gene_sets:pid_il2_1pathway	SET	55	0.31425	0.016534	0.12736	0.0068086
Curated_gene_sets:pid_cxcr4_pathway	SET	102	-0.061453	-0.0043978	0.08689	0.76029
Curated_gene_sets:pid_igf1_pathway	SET	29	-0.08163	-0.0031207	0.17305	0.68143
Curated_gene_sets:pid_erbb1_receptor_proximal_pathway	SET	36	-0.18835	-0.0080213	0.15552	0.88706
Curated_gene_sets:pid_tnf_pathway	SET	46	-0.0088345	-0.00042518	0.13503	0.52608
Curated_gene_sets:pid_plk1_pathway	SET	44	0.17285	0.0081363	0.13242	0.095905
Curated_gene_sets:pid_tcr_ras_pathway	SET	14	-0.086775	-0.0023058	0.25819	0.6316
Curated_gene_sets:pid_il5_pathway	SET	14	0.20063	0.0053311	0.23784	0.19947
Curated_gene_sets:pid_foxo_pathway	SET	49	-0.0011988	-5.954e-05	0.13324	0.50359
Curated_gene_sets:pid_vegf_vegfr_pathway	SET	10	0.14875	0.003341	0.30812	0.31463
Curated_gene_sets:pid_thrombin_par4_pathway	SET	15	0.093718	0.0025776	0.24353	0.35018
Curated_gene_sets:pid_myc_pathway	SET	24	0.31234	0.010864	0.16073	0.025996
Curated_gene_sets:pid_ranbp2_pathway	SET	11	-0.46846	-0.011035	0.25447	0.96718
Curated_gene_sets:pid_pi3kci_pathway	SET	49	-0.26147	-0.012987	0.13197	0.97622
Curated_gene_sets:pid_ajdiss_2pathway	SET	48	-0.11189	-0.0055004	0.13073	0.80397
Curated_gene_sets:pid_il2_pi3k_pathway	SET	34	0.014311	0.00059229	0.15067	0.46217
Curated_gene_sets:pid_ceramide_pathway	SET	44	0.14255	0.00671	0.13174	0.13962
Curated_gene_sets:pid_p53_downstream_pathway	SET	136	0.078127	0.0064504	0.075302	0.14976
Curated_gene_sets:pid_ar_tf_pathway	SET	52	-0.14998	-0.0076735	0.13289	0.87047
Curated_gene_sets:pid_p75_ntr_pathway	SET	68	-0.060447	-0.003535	0.10987	0.70889
Curated_gene_sets:pid_s1p_meta_pathway	SET	21	-0.068243	-0.0022205	0.19921	0.63404
Curated_gene_sets:pid_ecadherin_nascent_aj_pathway	SET	39	-0.11161	-0.0049469	0.13856	0.78974
Curated_gene_sets:pid_integrin4_pathway	SET	11	-0.41302	-0.0097289	0.29391	0.92002
Curated_gene_sets:pid_amb2_neutrophils_pathway	SET	41	-0.061865	-0.0028113	0.13721	0.67396
Curated_gene_sets:pid_avb3_integrin_pathway	SET	75	0.20082	0.012332	0.10838	0.03195
Curated_gene_sets:pid_ifng_pathway	SET	40	0.24988	0.011216	0.14192	0.039156
Curated_gene_sets:pid_rxr_vdr_pathway	SET	26	-0.049921	-0.0018072	0.1777	0.61062
Curated_gene_sets:pid_lis1_pathway	SET	28	0.016693	0.00062708	0.16723	0.46024
Curated_gene_sets:pid_erbb1_downstream_pathway	SET	106	-0.00057587	-4.2008e-05	0.088451	0.5026
Curated_gene_sets:pid_syndecan_4_pathway	SET	32	0.041146	0.0016522	0.15757	0.397
Curated_gene_sets:pid_atf2_pathway	SET	59	0.22816	0.012432	0.11438	0.02304
Curated_gene_sets:pid_ap1_pathway	SET	70	0.026679	0.0015829	0.11486	0.40816
Curated_gene_sets:pid_integrin2_pathway	SET	29	-0.22889	-0.0087502	0.19367	0.88136
Curated_gene_sets:pid_upa_upar_pathway	SET	42	-0.12978	-0.0059689	0.15551	0.79801
Curated_gene_sets:pid_erbb2_erbb3_pathway	SET	45	0.17715	0.0084327	0.13251	0.090645
Curated_gene_sets:pid_foxm1_pathway	SET	41	0.025743	0.0011698	0.14161	0.42787
Curated_gene_sets:pid_epha_fwdpathway	SET	35	0.015805	0.00066368	0.16019	0.4607
Curated_gene_sets:pid_hif1a_pathway	SET	19	0.050172	0.0015529	0.1977	0.39984
Curated_gene_sets:pid_bmp_pathway	SET	41	0.36893	0.016765	0.15576	0.0089331
Curated_gene_sets:pid_il3_pathway	SET	25	-0.083612	-0.0029681	0.16295	0.69606
Curated_gene_sets:pid_il6_7_pathway	SET	47	-0.11233	-0.0054644	0.12773	0.81041
Curated_gene_sets:pid_ecadherin_keratinocyte_pathway	SET	21	-0.16291	-0.0053009	0.1889	0.80577
Curated_gene_sets:pid_alk1_pathway	SET	25	-0.095416	-0.0033871	0.19136	0.69097
Curated_gene_sets:pid_pdgfrb_pathway	SET	131	0.090937	0.0073697	0.078795	0.12424
Curated_gene_sets:pid_trkr_pathway	SET	61	0.056062	0.0031058	0.11348	0.31064
Curated_gene_sets:pid_tcr_jnk_pathway	SET	14	0.47739	0.012685	0.25333	0.029758
Curated_gene_sets:pid_nephrin_neph1_pathway	SET	32	-0.060945	-0.0024472	0.17275	0.63788
Curated_gene_sets:pid_cmyb_pathway	SET	84	-0.035341	-0.0022962	0.10564	0.63101
Curated_gene_sets:pid_il23_pathway	SET	37	0.19982	0.0086268	0.1444	0.083217
Curated_gene_sets:pid_hiv_nef_pathway	SET	34	0.096839	0.004008	0.15834	0.27041
Curated_gene_sets:pid_syndecan_1_pathway	SET	46	0.19633	0.0094488	0.13515	0.07316
Curated_gene_sets:pid_p38_mk2_pathway	SET	22	0.39983	0.013316	0.19698	0.021195
Curated_gene_sets:pid_era_genomic_pathway	SET	66	0.15736	0.0090666	0.11134	0.078785
Curated_gene_sets:pid_erbb_network_pathway	SET	15	0.19651	0.0054049	0.24513	0.21138
Curated_gene_sets:pid_alk2_pathway	SET	11	0.25772	0.0060708	0.27873	0.17758
Curated_gene_sets:pid_rhodopsin_pathway	SET	23	-0.056457	-0.0019224	0.16831	0.63135
Curated_gene_sets:pid_pdgfra_pathway	SET	22	-0.086703	-0.0028875	0.18882	0.67695
Curated_gene_sets:pid_retinoic_acid_pathway	SET	30	-0.20867	-0.0081134	0.16119	0.90225
Curated_gene_sets:pid_p38_gamma_delta_pathway	SET	11	-0.086162	-0.0020296	0.28687	0.61804
Curated_gene_sets:pid_il8_cxcr2_pathway	SET	34	-0.013514	-0.00055931	0.15678	0.53434
Curated_gene_sets:pid_hedgehog_2pathway	SET	22	0.1727	0.0057515	0.18263	0.17217
Curated_gene_sets:pid_integrin5_pathway	SET	17	-0.17433	-0.0051041	0.24042	0.7658
Curated_gene_sets:pid_ar_nongenomic_pathway	SET	31	0.073662	0.0029114	0.15581	0.31819
Curated_gene_sets:pid_erbb1_internalization_pathway	SET	42	-0.21619	-0.0099429	0.15024	0.92491
Curated_gene_sets:pid_hedgehog_gli_pathway	SET	47	-0.16589	-0.0080701	0.12634	0.90541
Curated_gene_sets:pid_caspase_pathway	SET	51	0.014604	0.00073998	0.13289	0.45625
Curated_gene_sets:pid_cxcr3_pathway	SET	44	-0.053612	-0.0025236	0.14619	0.64309
Curated_gene_sets:pid_beta_catenin_nuc_pathway	SET	78	-0.032037	-0.0020061	0.10604	0.61872
Curated_gene_sets:pid_vegfr1_pathway	SET	26	0.026653	0.00096487	0.18292	0.44208
Curated_gene_sets:pid_smad2_3pathway	SET	16	-0.11637	-0.0033055	0.23777	0.68773
Curated_gene_sets:pid_p38_alpha_beta_downstream_pathway	SET	38	0.20485	0.0089625	0.14292	0.075895
Curated_gene_sets:pid_kit_pathway	SET	52	-0.035291	-0.0018056	0.12926	0.60759
Curated_gene_sets:pid_ecadherin_stabilization_pathway	SET	41	-0.16925	-0.007691	0.13827	0.88952
Curated_gene_sets:pid_epo_pathway	SET	33	-0.049893	-0.0020344	0.143	0.63641
Curated_gene_sets:pid_il2_stat5_pathway	SET	30	0.072304	0.0028113	0.15059	0.31556
Curated_gene_sets:pid_tcr_calcium_pathway	SET	28	-0.14339	-0.0053865	0.17309	0.79628
Curated_gene_sets:pid_delta_np63_pathway	SET	47	-0.056494	-0.0027482	0.13524	0.66193
Curated_gene_sets:pid_vegfr1_2_pathway	SET	70	0.0028467	0.0001689	0.11121	0.48979
Curated_gene_sets:pid_thrombin_par1_pathway	SET	43	0.31024	0.014437	0.13622	0.011386
Curated_gene_sets:pid_a6b1_a6b4_integrin_pathway	SET	46	0.046652	0.0022452	0.12827	0.35804
Curated_gene_sets:pid_syndecan_2_pathway	SET	33	-0.16727	-0.0068208	0.16231	0.84862
Curated_gene_sets:pid_rac1_reg_pathway	SET	39	0.077644	0.0034413	0.15252	0.30535
Curated_gene_sets:pid_aurora_a_pathway	SET	31	0.096155	0.0038004	0.13567	0.23924
Curated_gene_sets:pid_arf_3pathway	SET	19	-0.26288	-0.0081365	0.19291	0.9135
Curated_gene_sets:pid_insulin_glucose_pathway	SET	26	0.015017	0.00054364	0.16563	0.46388
Curated_gene_sets:pid_pi3kci_akt_pathway	SET	35	0.054878	0.0023044	0.14636	0.35385
Curated_gene_sets:pid_syndecan_3_pathway	SET	17	0.2694	0.0078876	0.22073	0.11115
Curated_gene_sets:pid_il8_cxcr1_pathway	SET	28	0.012438	0.00046724	0.16995	0.47083
Curated_gene_sets:pid_myc_repress_pathway	SET	64	0.076356	0.0043326	0.11339	0.25035
Curated_gene_sets:pid_hif1_tfpathway	SET	66	-0.0088249	-0.00050848	0.11443	0.53074
Curated_gene_sets:pid_tap63_pathway	SET	53	0.044903	0.0023192	0.11413	0.347
Curated_gene_sets:pid_ephrinb_rev_pathway	SET	31	-0.012589	-0.00049755	0.17542	0.5286
Curated_gene_sets:pid_bard1_pathway	SET	29	0.059258	0.0022654	0.16999	0.3637
Curated_gene_sets:pid_p53_regulation_pathway	SET	59	-0.1393	-0.00759	0.11326	0.89062
Curated_gene_sets:pid_toll_endogenous_pathway	SET	24	-0.16547	-0.0057554	0.18129	0.81931
Curated_gene_sets:pid_ncadherin_pathway	SET	33	-0.18524	-0.0075533	0.16517	0.86895
Curated_gene_sets:pid_anthrax_pathway	SET	18	0.072877	0.0021955	0.23027	0.37582
Curated_gene_sets:pid_s1p_s1p2_pathway	SET	24	-0.050461	-0.0017551	0.18827	0.60566
Curated_gene_sets:pid_ras_pathway	SET	30	-0.12156	-0.0047266	0.16216	0.77327
Curated_gene_sets:pid_mapk_trk_pathway	SET	34	0.044328	0.0018347	0.15543	0.38775
Curated_gene_sets:pid_pi3k_plc_trk_pathway	SET	36	-0.020322	-0.00086542	0.15472	0.55225
Curated_gene_sets:pid_cd8_tcr_downstream_pathway	SET	66	0.082901	0.0047766	0.12199	0.24839
Curated_gene_sets:pid_epha2_fwd_pathway	SET	19	-0.035232	-0.0010905	0.20116	0.56952
Curated_gene_sets:pid_lymph_angiogenesis_pathway	SET	25	0.13672	0.0048533	0.18569	0.23079
Curated_gene_sets:pid_alpha_synuclein_pathway	SET	32	-0.22938	-0.0092107	0.15759	0.92723
Curated_gene_sets:pid_fgf_pathway	SET	55	0.18106	0.0095259	0.12512	0.073949
Curated_gene_sets:pid_integrin_a4b1_pathway	SET	33	-0.0042526	-0.00017341	0.15449	0.51098
Curated_gene_sets:pid_rac1_pathway	SET	54	-0.077073	-0.0040181	0.1188	0.74175
Curated_gene_sets:pid_rb_1pathway	SET	64	0.18729	0.010627	0.11556	0.052553
Curated_gene_sets:pid_fak_pathway	SET	59	-0.017877	-0.00097407	0.11982	0.5593
Curated_gene_sets:pid_hnf3a_pathway	SET	44	0.35094	0.016519	0.14438	0.0075401
Curated_gene_sets:pid_tgfbr_pathway	SET	54	-0.10159	-0.0052965	0.12387	0.79393
Curated_gene_sets:pid_hes_hey_pathway	SET	48	-0.0027951	-0.00013741	0.13321	0.50837
Curated_gene_sets:pid_il12_stat4_pathway	SET	33	0.00057877	2.36e-05	0.17318	0.49867
Curated_gene_sets:reactome_glycogen_breakdown_glycogenolysis	SET	15	-0.15406	-0.0042374	0.20823	0.77031
Curated_gene_sets:reactome_translation	SET	291	0.074062	0.0089093	0.048619	0.063848
Curated_gene_sets:reactome_pyrimidine_catabolism	SET	12	-0.17252	-0.0042443	0.26147	0.74531
Curated_gene_sets:reactome_inhibition_of_the_proteolytic_activity_of_apc_c_required_for_the_onset_of_anaphase_by_mitotic_spindle_checkpoint_components	SET	20	0.27492	0.0087299	0.17483	0.057934
Curated_gene_sets:reactome_pyruvate_metabolism_and_citric_acid_tca_cycle	SET	56	-0.12892	-0.0068439	0.11648	0.86579
Curated_gene_sets:reactome_apoptotic_cleavage_of_cellular_proteins	SET	38	-0.046269	-0.0020243	0.15176	0.61977
Curated_gene_sets:reactome_activation_of_the_pre_replicative_complex	SET	33	0.15468	0.0063073	0.1536	0.15696
Curated_gene_sets:reactome_processing_of_intronless_pre_mrnas	SET	19	0.23553	0.0072899	0.18802	0.10517
Curated_gene_sets:reactome_gap_junction_degradation	SET	12	-0.32039	-0.0078823	0.23841	0.9105
Curated_gene_sets:reactome_base_excision_repair	SET	81	0.01193	0.0007612	0.098614	0.45186
Curated_gene_sets:reactome_bile_acid_and_bile_salt_metabolism	SET	43	-0.14242	-0.0066276	0.14137	0.84313
Curated_gene_sets:reactome_synthesis_of_bile_acids_and_bile_salts_via_7alpha_hydroxycholesterol	SET	24	-0.27044	-0.0094064	0.17821	0.93542
Curated_gene_sets:reactome_recycling_of_bile_acids_and_salts	SET	16	-0.14997	-0.00426	0.22796	0.74469
Curated_gene_sets:reactome_signaling_by_rho_gtpases	SET	439	0.00092675	0.00013641	0.044628	0.49172
Curated_gene_sets:reactome_signaling_by_wnt	SET	317	0.032019	0.0040174	0.049384	0.25838
Curated_gene_sets:reactome_metabolism_of_non_coding_rna	SET	54	-0.01572	-0.00081953	0.11174	0.55594
Curated_gene_sets:reactome_synthesis_of_bile_acids_and_bile_salts_via_24_hydroxycholesterol	SET	14	-0.16129	-0.0042857	0.22673	0.76156
Curated_gene_sets:reactome_synthesis_of_bile_acids_and_bile_salts	SET	34	-0.10803	-0.0044713	0.1578	0.7532
Curated_gene_sets:reactome_androgen_biosynthesis	SET	10	0.23341	0.0052423	0.25859	0.18337
Curated_gene_sets:reactome_insulin_receptor_recycling	SET	26	-0.05612	-0.0020316	0.16368	0.63415
Curated_gene_sets:reactome_nef_mediated_downregulation_of_mhc_class_i_complex_cell_surface_expression	SET	10	0.011479	0.00025781	0.24957	0.48166
Curated_gene_sets:reactome_signaling_by_scf_kit	SET	44	0.16552	0.0077914	0.14062	0.11959
Curated_gene_sets:reactome_developmental_biology	SET	1087	-0.021856	-0.0049767	0.029113	0.77358
Curated_gene_sets:reactome_cross_presentation_of_soluble_exogenous_antigens_endosomes	SET	53	0.0070765	0.0003655	0.10092	0.47205
Curated_gene_sets:reactome_signaling_by_nodal	SET	20	-0.099045	-0.0031452	0.22565	0.66964
Curated_gene_sets:reactome_dag_and_ip3_signaling	SET	40	0.031001	0.0013915	0.15069	0.4185
Curated_gene_sets:reactome_spry_regulation_of_fgf_signaling	SET	16	-0.28002	-0.0079541	0.22526	0.89308
Curated_gene_sets:reactome_antigen_processing_cross_presentation	SET	102	-0.079518	-0.0056906	0.076858	0.84957
Curated_gene_sets:reactome_growth_hormone_receptor_signaling	SET	24	-0.08488	-0.0029523	0.19445	0.66877
Curated_gene_sets:reactome_cell_cell_communication	SET	130	-0.087382	-0.0070547	0.082787	0.8544
Curated_gene_sets:reactome_endosomal_vacuolar_pathway	SET	11	-0.2858	-0.0067321	0.26338	0.86106
Curated_gene_sets:reactome_tetrahydrobiopterin_bh4_synthesis_recycling_salvage_and_regulation	SET	10	0.41919	0.0094149	0.2675	0.058555
Curated_gene_sets:reactome_meiosis	SET	104	0.090049	0.0065068	0.090845	0.16079
Curated_gene_sets:reactome_g0_and_early_g1	SET	28	0.023951	0.00089974	0.1468	0.4352
Curated_gene_sets:reactome_regulation_of_kit_signaling	SET	16	-0.19569	-0.0055588	0.23184	0.80069
Curated_gene_sets:reactome_nef_mediates_down_modulation_of_cell_surface_receptors_by_recruiting_them_to_clathrin_adapters	SET	21	-0.16457	-0.0053548	0.18387	0.81462
Curated_gene_sets:reactome_immunoregulatory_interactions_between_a_lymphoid_and_a_non_lymphoid_cell	SET	126	-0.11486	-0.0091306	0.086681	0.90743
Curated_gene_sets:reactome_vitamin_b5_pantothenate_metabolism	SET	17	-0.17225	-0.0050431	0.20266	0.80231
Curated_gene_sets:reactome_metabolism_of_vitamins_and_cofactors	SET	189	-0.057056	-0.0055458	0.063769	0.81453
Curated_gene_sets:reactome_trans_golgi_network_vesicle_budding	SET	71	0.092896	0.0055509	0.098413	0.17261
Curated_gene_sets:reactome_resolution_of_ap_sites_via_the_multiple_nucleotide_patch_replacement_pathway	SET	25	0.36106	0.012817	0.17054	0.017128
Curated_gene_sets:reactome_gamma_carboxylation_transport_and_amino_terminal_cleavage_of_proteins	SET	11	0.26565	0.0062574	0.2397	0.13388
Curated_gene_sets:reactome_cell_cycle	SET	633	0.0383	0.0067354	0.033983	0.12988
Curated_gene_sets:reactome_signaling_by_erbb4	SET	58	0.062294	0.0033654	0.11256	0.28999
Curated_gene_sets:reactome_orc1_removal_from_chromatin	SET	74	-0.0085226	-0.00051986	0.087316	0.53888
Curated_gene_sets:reactome_o_linked_glycosylation_of_mucins	SET	63	-0.19394	-0.010918	0.11867	0.94889
Curated_gene_sets:reactome_sulfur_amino_acid_metabolism	SET	28	-0.23686	-0.0088977	0.16579	0.92344
Curated_gene_sets:reactome_antiviral_mechanism_by_ifn_stimulated_genes	SET	82	-0.049219	-0.0031597	0.091154	0.70538
Curated_gene_sets:reactome_prolactin_receptor_signaling	SET	15	0.0407	0.0011194	0.21521	0.425
Curated_gene_sets:reactome_signaling_by_erbb2	SET	49	-0.1165	-0.0057863	0.13015	0.81463
Curated_gene_sets:reactome_sphingolipid_de_novo_biosynthesis	SET	44	-0.14981	-0.0070516	0.13407	0.86807
Curated_gene_sets:reactome_termination_of_o_glycan_biosynthesis	SET	24	-0.30566	-0.010632	0.19766	0.93899
Curated_gene_sets:reactome_defensins	SET	44	0.11736	0.0055243	0.17277	0.24848
Curated_gene_sets:reactome_grb2_events_in_erbb2_signaling	SET	16	-0.061081	-0.001735	0.23501	0.60253
Curated_gene_sets:reactome_signaling_by_egfr_in_cancer	SET	24	-0.04376	-0.0015221	0.18383	0.59407
Curated_gene_sets:reactome_beta_defensins	SET	35	0.090491	0.0037999	0.19331	0.31985
Curated_gene_sets:reactome_srp_dependent_cotranslational_protein_targeting_to_membrane	SET	110	0.003127	0.00023234	0.078294	0.48407
Curated_gene_sets:reactome_pi3k_events_in_erbb4_signaling	SET	10	-0.13018	-0.0029238	0.31982	0.65801
Curated_gene_sets:reactome_shc1_events_in_erbb4_signaling	SET	14	-0.037876	-0.0010064	0.24971	0.56028
Curated_gene_sets:reactome_pi3k_events_in_erbb2_signaling	SET	16	0.069383	0.0019708	0.23979	0.38616
Curated_gene_sets:reactome_nuclear_signaling_by_erbb4	SET	32	0.19132	0.0076824	0.15526	0.10894
Curated_gene_sets:reactome_glycosphingolipid_metabolism	SET	45	0.00098216	4.6753e-05	0.1288	0.49696
Curated_gene_sets:reactome_degradation_of_the_extracellular_matrix	SET	137	0.10948	0.0090719	0.080814	0.087765
Curated_gene_sets:reactome_mitochondrial_protein_import	SET	65	0.13489	0.0077135	0.10114	0.091151
Curated_gene_sets:reactome_signaling_by_hippo	SET	20	0.081613	0.0025916	0.22214	0.35667
Curated_gene_sets:reactome_activated_notch1_transmits_signal_to_the_nucleus	SET	31	-0.14954	-0.0059102	0.15335	0.83524
Curated_gene_sets:reactome_trafficking_and_processing_of_endosomal_tlr	SET	14	-0.22243	-0.0059104	0.24064	0.82233
Curated_gene_sets:reactome_signaling_by_notch4	SET	85	0.014722	0.00096217	0.083725	0.43021
Curated_gene_sets:reactome_downstream_signaling_events_of_b_cell_receptor_bcr	SET	84	-0.069934	-0.0045438	0.086721	0.79
Curated_gene_sets:reactome_activation_of_nf_kappab_in_b_cells	SET	70	-0.088187	-0.0052324	0.090617	0.83476
Curated_gene_sets:reactome_yap1_and_wwtr1_taz_stimulated_gene_expression	SET	15	0.055668	0.0015311	0.25423	0.41334
Curated_gene_sets:reactome_signaling_by_notch2	SET	33	-0.034005	-0.0013866	0.15808	0.58516
Curated_gene_sets:reactome_pre_notch_expression_and_processing	SET	94	0.162	0.011131	0.097756	0.048752
Curated_gene_sets:reactome_signaling_by_the_b_cell_receptor_bcr	SET	113	-0.11678	-0.0087935	0.077141	0.93495
Curated_gene_sets:reactome_extracellular_matrix_organization	SET	297	0.117	0.014217	0.054389	0.015735
Curated_gene_sets:reactome_notch1_intracellular_domain_regulates_transcription	SET	47	-0.21216	-0.010321	0.128	0.95128
Curated_gene_sets:reactome_pre_notch_processing_in_golgi	SET	18	0.32234	0.009711	0.20194	0.055232
Curated_gene_sets:reactome_signaling_by_notch1	SET	73	-0.13823	-0.0083746	0.10266	0.91091
Curated_gene_sets:reactome_signaling_by_notch3	SET	49	-0.25236	-0.012534	0.12244	0.98034
Curated_gene_sets:reactome_triglyceride_biosynthesis	SET	13	0.38628	0.0098912	0.26486	0.072367
Curated_gene_sets:reactome_insulin_receptor_signalling_cascade	SET	56	-0.018248	-0.00096872	0.12378	0.5586
Curated_gene_sets:reactome_arms_mediated_activation	SET	7	0.36918	0.0069379	0.33228	0.13328
Curated_gene_sets:reactome_prolonged_erk_activation_events	SET	12	0.19249	0.0047356	0.25967	0.22927
Curated_gene_sets:reactome_signalling_to_ras	SET	20	-0.022825	-0.00072479	0.20261	0.54485
Curated_gene_sets:reactome_signaling_by_bmp	SET	27	0.2229	0.0082227	0.19612	0.12787
Curated_gene_sets:reactome_cell_surface_interactions_at_the_vascular_wall	SET	136	0.012863	0.001062	0.080829	0.43678
Curated_gene_sets:reactome_signalling_to_erks	SET	32	0.15321	0.0061522	0.15593	0.16292
Curated_gene_sets:reactome_p38mapk_events	SET	13	-0.0067571	-0.00017302	0.25344	0.51064
Curated_gene_sets:reactome_acyl_chain_remodelling_of_pi	SET	17	-0.31499	-0.0092225	0.21598	0.92763
Curated_gene_sets:reactome_tgf_beta_receptor_signaling_in_emt_epithelial_to_mesenchymal_transition	SET	16	-0.5663	-0.016086	0.23298	0.99246
Curated_gene_sets:reactome_downregulation_of_tgf_beta_receptor_signaling	SET	26	-0.38013	-0.013761	0.16453	0.98956
Curated_gene_sets:reactome_collagen_formation	SET	88	0.08119	0.0053988	0.10116	0.21111
Curated_gene_sets:reactome_signaling_by_fgfr_in_disease	SET	63	0.28036	0.015784	0.10859	0.0049166
Curated_gene_sets:reactome_hs_gag_degradation	SET	23	0.20284	0.0069068	0.18581	0.1375
Curated_gene_sets:reactome_synthesis_of_pips_at_the_early_endosome_membrane	SET	17	-0.1812	-0.0053052	0.21798	0.79708
Curated_gene_sets:reactome_signalling_to_p38_via_rit_and_rin	SET	5	-0.10151	-0.0016124	0.38945	0.60282
Curated_gene_sets:reactome_acyl_chain_remodelling_of_pc	SET	27	-0.17532	-0.0064673	0.18445	0.82907
Curated_gene_sets:reactome_synthesis_of_pips_at_the_golgi_membrane	SET	19	-0.063795	-0.0019745	0.20153	0.62421
Curated_gene_sets:reactome_tgf_beta_receptor_signaling_activates_smads	SET	32	-0.28225	-0.011334	0.15274	0.96769
Curated_gene_sets:reactome_phospholipid_metabolism	SET	213	-0.071821	-0.0074065	0.06098	0.88055
Curated_gene_sets:reactome_cs_ds_degradation	SET	15	-0.070632	-0.0019427	0.22558	0.6229
Curated_gene_sets:reactome_synthesis_of_pa	SET	39	-0.2174	-0.0096357	0.14157	0.93768
Curated_gene_sets:reactome_synthesis_of_pips_at_the_late_endosome_membrane	SET	11	-0.12223	-0.0028792	0.24239	0.69296
Curated_gene_sets:reactome_synthesis_of_pe	SET	13	-0.053809	-0.0013778	0.25099	0.58488
Curated_gene_sets:reactome_gastrin_creb_signalling_pathway_via_pkc_and_mapk	SET	18	0.1474	0.0044407	0.21162	0.24305
Curated_gene_sets:reactome_chondroitin_sulfate_biosynthesis	SET	20	0.15881	0.0050429	0.2055	0.21983
Curated_gene_sets:reactome_hyaluronan_uptake_and_degradation	SET	12	-0.18073	-0.0044465	0.22982	0.78418
Curated_gene_sets:reactome_synthesis_of_pips_at_the_plasma_membrane	SET	55	-0.020321	-0.0010691	0.12048	0.56697
Curated_gene_sets:reactome_the_activation_of_arylsulfatases	SET	13	0.085931	0.0022004	0.25591	0.36852
Curated_gene_sets:reactome_hyaluronan_metabolism	SET	17	-0.29263	-0.0085677	0.20347	0.9248
Curated_gene_sets:reactome_keratan_sulfate_biosynthesis	SET	28	-0.058503	-0.0021977	0.1558	0.64636
Curated_gene_sets:reactome_reversible_hydration_of_carbon_dioxide	SET	12	0.11324	0.002786	0.30184	0.35377
Curated_gene_sets:reactome_pi_metabolism	SET	86	-0.018537	-0.0012186	0.095336	0.57708
Curated_gene_sets:reactome_abacavir_transport_and_metabolism	SET	10	-0.35786	-0.0080375	0.28809	0.89291
Curated_gene_sets:reactome_chondroitin_sulfate_dermatan_sulfate_metabolism	SET	51	0.18621	0.0094352	0.12728	0.071735
Curated_gene_sets:reactome_synthesis_of_pc	SET	28	-0.071942	-0.0027025	0.15824	0.67531
Curated_gene_sets:reactome_hs_gag_biosynthesis	SET	31	0.19481	0.0076996	0.17358	0.13087
Curated_gene_sets:reactome_keratan_sulfate_keratin_metabolism	SET	34	-0.079835	-0.0033043	0.14321	0.71139
Curated_gene_sets:reactome_apoptosis_induced_dna_fragmentation	SET	13	-0.35162	-0.0090037	0.25298	0.91772
Curated_gene_sets:reactome_keratan_sulfate_degradation	SET	13	-0.17385	-0.0044516	0.24957	0.75697
Curated_gene_sets:reactome_heparan_sulfate_heparin_hs_gag_metabolism	SET	56	0.094953	0.0050409	0.12111	0.21652
Curated_gene_sets:reactome_glycosaminoglycan_metabolism	SET	125	0.017618	0.0013949	0.079368	0.41217
Curated_gene_sets:reactome_acyl_chain_remodelling_of_pg	SET	18	-0.40648	-0.012246	0.20665	0.9754
Curated_gene_sets:reactome_acyl_chain_remodelling_of_pe	SET	29	-0.10168	-0.003887	0.1784	0.71564
Curated_gene_sets:reactome_acyl_chain_remodelling_of_ps	SET	22	-0.10687	-0.003559	0.20199	0.70162
Curated_gene_sets:reactome_mhc_class_ii_antigen_presentation	SET	121	0.054109	0.0042154	0.080256	0.2501
Curated_gene_sets:reactome_glycerophospholipid_biosynthesis	SET	128	-0.11019	-0.0088277	0.078683	0.9193
Curated_gene_sets:reactome_a_tetrasaccharide_linker_sequence_is_required_for_gag_synthesis	SET	26	0.31141	0.011273	0.17714	0.039387
Curated_gene_sets:reactome_cdk_mediated_phosphorylation_and_removal_of_cdc6	SET	75	0.012722	0.00078124	0.084448	0.44013
Curated_gene_sets:reactome_platelet_adhesion_to_exposed_collagen	SET	15	-0.10603	-0.0029162	0.24917	0.66477
Curated_gene_sets:reactome_vegf_ligand_receptor_interactions	SET	8	0.2791	0.005607	0.3392	0.20531
Curated_gene_sets:reactome_microrna_mirna_biogenesis	SET	24	0.049092	0.0017075	0.16028	0.3797
Curated_gene_sets:reactome_nuclear_events_kinase_and_transcription_factor_activation	SET	25	0.01772	0.00062904	0.16904	0.45826
Curated_gene_sets:reactome_retrograde_neurotrophin_signalling	SET	14	-0.32081	-0.0085245	0.23225	0.9164
Curated_gene_sets:reactome_erks_are_inactivated	SET	13	-0.25728	-0.006588	0.22873	0.86966
Curated_gene_sets:reactome_negative_regulation_of_the_pi3k_akt_network	SET	111	0.032105	0.0023962	0.088285	0.35806
Curated_gene_sets:reactome_pi3k_akt_activation	SET	10	-0.72083	-0.01619	0.34067	0.98282
Curated_gene_sets:reactome_egfr_downregulation	SET	31	-0.066152	-0.0026145	0.16277	0.65777
Curated_gene_sets:reactome_processing_of_capped_intron_containing_pre_mrna	SET	241	0.098584	0.010806	0.05091	0.026415
Curated_gene_sets:reactome_pecam1_interactions	SET	12	-0.54589	-0.01343	0.28435	0.97255
Curated_gene_sets:reactome_tcr_signaling	SET	119	-0.067032	-0.0051792	0.07626	0.81029
Curated_gene_sets:reactome_regulation_of_pyruvate_dehydrogenase_pdh_complex	SET	16	-0.10552	-0.0029973	0.22293	0.68201
Curated_gene_sets:reactome_downstream_tcr_signaling	SET	98	-0.06921	-0.0048553	0.083019	0.79776
Curated_gene_sets:reactome_basigin_interactions	SET	25	0.15211	0.0053998	0.17018	0.18571
Curated_gene_sets:reactome_akt_phosphorylates_targets_in_the_cytosol	SET	14	0.57351	0.015239	0.24653	0.010007
Curated_gene_sets:reactome_gab1_signalosome	SET	17	0.037074	0.0010855	0.23383	0.43701
Curated_gene_sets:reactome_shc1_events_in_egfr_signaling	SET	14	0.15686	0.004168	0.25242	0.26717
Curated_gene_sets:reactome_activation_of_the_mrna_upon_binding_of_the_cap_binding_complex_and_eifs_and_subsequent_binding_to_43s	SET	57	0.075885	0.0040643	0.10566	0.23632
Curated_gene_sets:reactome_phosphorylation_of_cd3_and_tcr_zeta_chains	SET	19	0.145	0.0044879	0.22145	0.25631
Curated_gene_sets:reactome_glutamate_neurotransmitter_release_cycle	SET	24	-0.36636	-0.012743	0.18886	0.97379
Curated_gene_sets:reactome_translocation_of_zap_70_to_immunological_synapse	SET	16	-0.10585	-0.0030068	0.24976	0.66415
Curated_gene_sets:reactome_tie2_signaling	SET	19	-0.014366	-0.00044466	0.21792	0.52628
Curated_gene_sets:reactome_generation_of_second_messenger_molecules	SET	30	-0.17959	-0.0069827	0.17887	0.84231
Curated_gene_sets:reactome_generic_transcription_pathway	SET	1196	0.010325	0.0024589	0.026779	0.34992
Curated_gene_sets:reactome_transport_of_mature_transcript_to_cytoplasm	SET	83	-0.035402	-0.0022865	0.087743	0.6567
Curated_gene_sets:reactome_metabolism_of_amino_acids_and_derivatives	SET	371	-0.036911	-0.0050032	0.043654	0.80109
Curated_gene_sets:reactome_fatty_acyl_coa_biosynthesis	SET	37	-0.15353	-0.0066281	0.15264	0.84274
Curated_gene_sets:reactome_e2f_enabled_inhibition_of_pre_replication_complex_formation	SET	9	0.13415	0.0028585	0.32342	0.33915
Curated_gene_sets:reactome_p75ntr_recruits_signalling_complexes	SET	13	-0.40767	-0.010439	0.23267	0.96012
Curated_gene_sets:reactome_biological_oxidations	SET	217	0.0016899	0.00017588	0.065611	0.48973
Curated_gene_sets:reactome_regulated_proteolysis_of_p75ntr	SET	11	0.32836	0.0077345	0.27446	0.11578
Curated_gene_sets:reactome_transmission_across_chemical_synapses	SET	266	-0.063043	-0.0072554	0.057868	0.86201
Curated_gene_sets:reactome_caspase_mediated_cleavage_of_cytoskeletal_proteins	SET	12	-0.18038	-0.0044377	0.30538	0.72262
Curated_gene_sets:reactome_xenobiotics	SET	24	-0.064104	-0.0022297	0.18251	0.63729
Curated_gene_sets:reactome_integrin_cell_surface_interactions	SET	85	-0.08712	-0.0056939	0.10702	0.7922
Curated_gene_sets:reactome_cytochrome_p450_arranged_by_substrate_type	SET	64	-0.13589	-0.0077104	0.1156	0.88009
Curated_gene_sets:reactome_apoptotic_cleavage_of_cell_adhesion_proteins	SET	11	-0.10542	-0.0024832	0.29109	0.64138
Curated_gene_sets:reactome_nrage_signals_death_through_jnk	SET	59	0.15997	0.0087163	0.12482	0.10001
Curated_gene_sets:reactome_slbp_dependent_processing_of_replication_dependent_histone_pre_mrnas	SET	11	0.42068	0.0099092	0.24845	0.045217
Curated_gene_sets:reactome_nrif_signals_cell_death_from_the_nucleus	SET	16	-0.11053	-0.0031397	0.21072	0.70004
Curated_gene_sets:reactome_regulation_of_apoptosis	SET	56	-0.053107	-0.0028193	0.097617	0.70679
Curated_gene_sets:reactome_neuronal_system	SET	408	-0.11638	-0.016527	0.047238	0.99312
Curated_gene_sets:reactome_regulation_of_beta_cell_development	SET	42	-0.082766	-0.0038065	0.14205	0.71993
Curated_gene_sets:reactome_cell_death_signalling_via_nrage_nrif_and_nade	SET	76	0.11123	0.0068755	0.10701	0.1493
Curated_gene_sets:reactome_neurotransmitter_release_cycle	SET	50	-0.3645	-0.018287	0.13705	0.99609
Curated_gene_sets:reactome_p75_ntr_receptor_mediated_signalling	SET	97	0.057933	0.0040435	0.094075	0.26901
Curated_gene_sets:reactome_amino_acid_transport_across_the_plasma_membrane	SET	32	0.47302	0.018994	0.15863	0.0014343
Curated_gene_sets:reactome_endogenous_sterols	SET	27	-0.077343	-0.0028531	0.17461	0.67109
Curated_gene_sets:reactome_regulation_of_gene_expression_in_beta_cells	SET	21	0.097791	0.0031819	0.19484	0.30787
Curated_gene_sets:reactome_glycolysis	SET	72	-0.020705	-0.0012458	0.093972	0.58719
Curated_gene_sets:reactome_processive_synthesis_on_the_lagging_strand	SET	15	0.29853	0.0082107	0.20553	0.073197
Curated_gene_sets:reactome_mrna_capping	SET	29	0.033312	0.0012735	0.13393	0.40179
Curated_gene_sets:reactome_mitochondrial_fatty_acid_beta_oxidation	SET	36	-0.12581	-0.0053578	0.13729	0.82026
Curated_gene_sets:reactome_signaling_by_gpcr	SET	1144	0.021463	0.0050063	0.030683	0.24212
Curated_gene_sets:reactome_peptide_ligand_binding_receptors	SET	188	-0.11162	-0.01082	0.070878	0.94234
Curated_gene_sets:reactome_metabolism_of_polyamines	SET	62	-0.01366	-0.00076289	0.094681	0.55735
Curated_gene_sets:reactome_notch_hlh_transcription_pathway	SET	28	0.06626	0.0024891	0.16495	0.34395
Curated_gene_sets:reactome_integration_of_energy_metabolism	SET	108	0.086449	0.006365	0.084525	0.15322
Curated_gene_sets:reactome_cell_cycle_mitotic	SET	527	0.032683	0.0052588	0.036818	0.18736
Curated_gene_sets:reactome_gluconeogenesis	SET	35	0.0049523	0.00020796	0.14342	0.48623
Curated_gene_sets:reactome_dopamine_neurotransmitter_release_cycle	SET	22	-0.33919	-0.011296	0.20393	0.95186
Curated_gene_sets:reactome_opioid_signalling	SET	89	0.12755	0.0085291	0.097429	0.095253
Curated_gene_sets:reactome_mitochondrial_trna_aminoacylation	SET	21	-0.0069656	-0.00022665	0.15675	0.51772
Curated_gene_sets:reactome_cytosolic_trna_aminoacylation	SET	24	0.23229	0.0080795	0.16636	0.081315
Curated_gene_sets:reactome_ca_dependent_events	SET	36	-0.035958	-0.0015313	0.16023	0.58878
Curated_gene_sets:reactome_acetylcholine_neurotransmitter_release_cycle	SET	17	-0.58746	-0.0172	0.2253	0.99544
Curated_gene_sets:reactome_adenylate_cyclase_activating_pathway	SET	10	0.16062	0.0036075	0.29014	0.28993
Curated_gene_sets:reactome_adenylate_cyclase_inhibitory_pathway	SET	14	0.10003	0.0026579	0.23929	0.33797
Curated_gene_sets:reactome_darpp_32_events	SET	24	0.069758	0.0024263	0.18274	0.35133
Curated_gene_sets:reactome_chemokine_receptors_bind_chemokines	SET	48	-0.36943	-0.018161	0.14789	0.99375
Curated_gene_sets:reactome_cell_cycle_checkpoints	SET	287	0.021093	0.0025202	0.049693	0.33561
Curated_gene_sets:reactome_p130cas_linkage_to_mapk_signaling_for_integrins	SET	16	0.16685	0.0047394	0.22354	0.22772
Curated_gene_sets:reactome_norepinephrine_neurotransmitter_release_cycle	SET	18	-0.72373	-0.021804	0.22019	0.99949
Curated_gene_sets:reactome_peptide_hormone_biosynthesis	SET	14	-0.084871	-0.0022552	0.24322	0.63643
Curated_gene_sets:reactome_g_protein_activation	SET	28	0.22121	0.0083098	0.16618	0.09158
Curated_gene_sets:reactome_acetylcholine_binding_and_downstream_events	SET	14	0.073145	0.0019436	0.24581	0.38302
Curated_gene_sets:reactome_abc_family_proteins_mediated_transport	SET	106	-0.12526	-0.0091369	0.075495	0.95145
Curated_gene_sets:reactome_trna_aminoacylation	SET	42	0.070661	0.0032498	0.12307	0.28293
Curated_gene_sets:reactome_olfactory_signaling_pathway	SET	375	-0.11189	-0.015247	0.064192	0.95933
Curated_gene_sets:reactome_pka_mediated_phosphorylation_of_creb	SET	19	0.13084	0.0040498	0.21412	0.27058
Curated_gene_sets:reactome_recruitment_of_numa_to_mitotic_centrosomes	SET	94	-0.016157	-0.0011102	0.087361	0.57336
Curated_gene_sets:reactome_nuclear_receptor_transcription_pathway	SET	52	0.012486	0.0006388	0.12708	0.46087
Curated_gene_sets:reactome_g1_phase	SET	45	-0.042315	-0.0020143	0.12515	0.63236
Curated_gene_sets:reactome_glucagon_signaling_in_metabolic_regulation	SET	33	0.22433	0.0091473	0.15177	0.069702
Curated_gene_sets:reactome_signaling_by_pdgf	SET	59	0.0029399	0.00016019	0.12585	0.49068
Curated_gene_sets:reactome_association_of_tric_cct_with_target_proteins_during_biosynthesis	SET	39	0.17029	0.0075474	0.12955	0.094349
Curated_gene_sets:reactome_prefoldin_mediated_transfer_of_substrate_to_cct_tric	SET	29	-0.1011	-0.0038652	0.16116	0.73479
Curated_gene_sets:reactome_hormone_ligand_binding_receptors	SET	11	0.033613	0.00079176	0.24755	0.446
Curated_gene_sets:reactome_gpvi_mediated_activation_cascade	SET	36	-0.30049	-0.012797	0.16447	0.96615
Curated_gene_sets:reactome_protein_folding	SET	102	0.10691	0.0076505	0.082929	0.098686
Curated_gene_sets:reactome_formation_of_tubulin_folding_intermediates_by_cct_tric	SET	26	6.7168e-05	2.4315e-06	0.16878	0.49984
Curated_gene_sets:reactome_peroxisomal_lipid_metabolism	SET	29	-0.089258	-0.0034123	0.16615	0.70444
Curated_gene_sets:reactome_post_chaperonin_tubulin_folding_pathway	SET	23	0.1409	0.0047977	0.18479	0.22289
Curated_gene_sets:reactome_striated_muscle_contraction	SET	35	0.14819	0.0062227	0.1409	0.14646
Curated_gene_sets:reactome_metabolism_of_nucleotides	SET	99	-0.070127	-0.0049445	0.087286	0.78913
Curated_gene_sets:reactome_amine_ligand_binding_receptors	SET	41	0.19251	0.0087482	0.15613	0.10878
Curated_gene_sets:reactome_downstream_signal_transduction	SET	30	0.021727	0.00084477	0.17976	0.4519
Curated_gene_sets:reactome_muscle_contraction	SET	206	-0.091663	-0.0092976	0.064321	0.92293
Curated_gene_sets:reactome_serotonin_receptors	SET	12	0.29896	0.007355	0.28112	0.14379
Curated_gene_sets:reactome_mrna_splicing	SET	187	0.12264	0.011858	0.057501	0.016474
Curated_gene_sets:reactome_mrna_splicing_minor_pathway	SET	52	0.11155	0.0057071	0.10772	0.15021
Curated_gene_sets:reactome_processing_of_capped_intronless_pre_mrna	SET	28	0.29666	0.011144	0.1551	0.027899
Curated_gene_sets:reactome_purine_ribonucleoside_monophosphate_biosynthesis	SET	12	0.22021	0.0054176	0.23124	0.17048
Curated_gene_sets:reactome_citric_acid_cycle_tca_cycle	SET	23	-0.26254	-0.0089398	0.17259	0.93589
Curated_gene_sets:reactome_nucleotide_excision_repair	SET	110	0.0011435	8.4964e-05	0.074657	0.49389
Curated_gene_sets:reactome_axon_guidance	SET	554	-0.020162	-0.0033239	0.037899	0.70263
Curated_gene_sets:reactome_g_alpha_q_signalling_events	SET	218	0.029239	0.0030501	0.062546	0.32008
Curated_gene_sets:reactome_p2y_receptors	SET	12	0.28836	0.0070942	0.24463	0.11926
Curated_gene_sets:reactome_ncam1_interactions	SET	42	-0.20091	-0.0092404	0.14889	0.9114
Curated_gene_sets:reactome_class_c_3_metabotropic_glutamate_pheromone_receptors	SET	38	0.10561	0.0046207	0.1739	0.27182
Curated_gene_sets:reactome_regulation_of_insulin_secretion	SET	78	0.11549	0.0072317	0.10377	0.13288
Curated_gene_sets:reactome_ncam_signaling_for_neurite_out_growth	SET	63	-0.19491	-0.010973	0.12233	0.94444
Curated_gene_sets:reactome_nucleotide_like_purinergic_receptors	SET	15	0.13571	0.0037326	0.22366	0.27201
Curated_gene_sets:reactome_eicosanoid_ligand_binding_receptors	SET	16	0.25841	0.0073402	0.23085	0.1315
Curated_gene_sets:reactome_class_b_2_secretin_family_receptors	SET	94	0.30451	0.020924	0.096511	0.00080329
Curated_gene_sets:reactome_glucagon_type_ligand_receptors	SET	33	0.22154	0.0090336	0.15255	0.073229
Curated_gene_sets:reactome_fanconi_anemia_pathway	SET	37	-0.18433	-0.0079582	0.13844	0.90848
Curated_gene_sets:reactome_trafficking_of_glur2_containing_ampa_receptors	SET	17	-0.43074	-0.012611	0.22628	0.97151
Curated_gene_sets:reactome_prostanoid_ligand_receptors	SET	9	0.14458	0.0030807	0.3039	0.31713
Curated_gene_sets:reactome_opsins	SET	8	0.37163	0.0074658	0.28871	0.099018
Curated_gene_sets:reactome_slc_mediated_transmembrane_transport	SET	250	0.061407	0.006854	0.057853	0.14425
Curated_gene_sets:reactome_cd28_co_stimulation	SET	33	-0.15059	-0.0061405	0.16511	0.81912
Curated_gene_sets:reactome_synthesis_secretion_and_deacylation_of_ghrelin	SET	19	-0.094779	-0.0029336	0.18833	0.69261
Curated_gene_sets:reactome_adherens_junctions_interactions	SET	33	-0.37776	-0.015404	0.17602	0.98406
Curated_gene_sets:reactome_crmps_in_sema3a_signaling	SET	16	0.096004	0.002727	0.22138	0.33227
Curated_gene_sets:reactome_other_semaphorin_interactions	SET	19	-0.32053	-0.0099208	0.20579	0.94032
Curated_gene_sets:reactome_purine_salvage	SET	13	0.11657	0.0029848	0.26647	0.33089
Curated_gene_sets:reactome_g_alpha_i_signalling_events	SET	398	0.058468	0.0082029	0.047886	0.11105
Curated_gene_sets:reactome_sema3a_pak_dependent_axon_repulsion	SET	16	-0.068196	-0.0019371	0.23797	0.61278
Curated_gene_sets:reactome_cd28_dependent_vav1_pathway	SET	12	-0.093917	-0.0023105	0.2683	0.63684
Curated_gene_sets:reactome_sema4d_in_semaphorin_signaling	SET	24	-0.39673	-0.013799	0.19045	0.98137
Curated_gene_sets:reactome_semaphorin_interactions	SET	64	-0.15238	-0.0086461	0.11137	0.91438
Curated_gene_sets:reactome_sema4d_induced_cell_migration_and_growth_cone_collapse	SET	20	-0.45093	-0.014319	0.20837	0.98476
Curated_gene_sets:reactome_sema3a_plexin_repulsion_signaling_by_inhibiting_integrin_adhesion	SET	14	0.013182	0.00035026	0.23072	0.47722
Curated_gene_sets:reactome_lysosome_vesicle_biogenesis	SET	34	0.023929	0.00099039	0.14043	0.43235
Curated_gene_sets:reactome_sphingolipid_metabolism	SET	89	-0.072054	-0.0048183	0.093318	0.77998
Curated_gene_sets:reactome_g_alpha_s_signalling_events	SET	515	-0.066363	-0.010559	0.049589	0.90959
Curated_gene_sets:reactome_cell_cell_junction_organization	SET	65	-0.21143	-0.01209	0.12137	0.95924
Curated_gene_sets:reactome_g_alpha_z_signalling_events	SET	48	0.046184	0.0022704	0.13071	0.36192
Curated_gene_sets:reactome_costimulation_by_the_cd28_family	SET	66	-0.094115	-0.0054228	0.11668	0.79004
Curated_gene_sets:reactome_cd28_dependent_pi3k_akt_signaling	SET	22	-0.19636	-0.0065395	0.20413	0.83195
Curated_gene_sets:reactome_tight_junction_interactions	SET	30	-0.053967	-0.0020983	0.17234	0.62291
Curated_gene_sets:reactome_transport_of_inorganic_cations_anions_and_amino_acids_oligopeptides	SET	106	0.21571	0.015735	0.089354	0.0078912
Curated_gene_sets:reactome_golgi_associated_vesicle_biogenesis	SET	55	0.17586	0.0092523	0.11376	0.061079
Curated_gene_sets:reactome_ctla4_inhibitory_signaling	SET	21	-0.16815	-0.0054712	0.19068	0.81106
Curated_gene_sets:reactome_branched_chain_amino_acid_catabolism	SET	19	-0.021762	-0.00067356	0.20049	0.54322
Curated_gene_sets:reactome_formation_of_fibrin_clot_clotting_cascade	SET	38	0.027239	0.0011917	0.14041	0.42309
Curated_gene_sets:reactome_deadenylation_of_mrna	SET	25	-0.26398	-0.0093707	0.14845	0.96231
Curated_gene_sets:reactome_mrna_decay_by_5_to_3_exoribonuclease	SET	15	0.13343	0.0036698	0.19408	0.24589
Curated_gene_sets:reactome_signal_amplification	SET	32	0.18277	0.0073392	0.15743	0.12284
Curated_gene_sets:reactome_zinc_transporters	SET	17	0.0078813	0.00023075	0.20542	0.4847
Curated_gene_sets:reactome_metal_ion_slc_transporters	SET	26	-0.2305	-0.0083442	0.16361	0.92055
Curated_gene_sets:reactome_smooth_muscle_contraction	SET	38	-0.14226	-0.0062239	0.15382	0.82246
Curated_gene_sets:reactome_mrna_decay_by_3_to_5_exoribonuclease	SET	16	0.29509	0.0083821	0.1843	0.054685
Curated_gene_sets:reactome_deadenylation_dependent_mrna_decay	SET	56	0.0024821	0.00013177	0.099228	0.49002
Curated_gene_sets:reactome_thromboxane_signalling_through_tp_receptor	SET	23	0.22011	0.0074949	0.18322	0.11482
Curated_gene_sets:reactome_cell_extracellular_matrix_interactions	SET	18	0.041054	0.0012368	0.19641	0.41722
Curated_gene_sets:reactome_cell_junction_organization	SET	92	-0.15583	-0.010594	0.097911	0.94425
Curated_gene_sets:reactome_pyruvate_metabolism	SET	31	-0.013068	-0.0005165	0.16467	0.53163
Curated_gene_sets:reactome_purine_catabolism	SET	18	-0.49729	-0.014982	0.22825	0.98532
Curated_gene_sets:reactome_metabolism_of_rna	SET	669	0.045988	0.0083065	0.031326	0.071049
Curated_gene_sets:reactome_mitotic_g1_g1_s_phases	SET	153	0.023939	0.0020955	0.064517	0.3553
Curated_gene_sets:reactome_regulation_of_mitotic_cell_cycle	SET	89	0.020061	0.0013415	0.080353	0.40142
Curated_gene_sets:reactome_tak1_activates_nfkb_by_phosphorylation_and_activation_of_ikks_complex	SET	32	-0.15531	-0.0062362	0.15616	0.84001
Curated_gene_sets:reactome_myogenesis	SET	29	-0.36401	-0.013916	0.17831	0.97939
Curated_gene_sets:reactome_activation_of_kainate_receptors_upon_glutamate_binding	SET	30	0.29676	0.011539	0.15918	0.031146
Curated_gene_sets:reactome_ionotropic_activity_of_kainate_receptors	SET	10	0.22614	0.005079	0.29458	0.22135
Curated_gene_sets:reactome_mapk_targets_nuclear_events_mediated_by_map_kinases	SET	31	0.11751	0.0046446	0.15534	0.22468
Curated_gene_sets:reactome_gpcr_ligand_binding	SET	450	0.050283	0.0074912	0.045527	0.1347
Curated_gene_sets:reactome_jnk_c_jun_kinases_phosphorylation_and_activation_mediated_by_activated_human_tak1	SET	22	-0.13784	-0.0045906	0.18521	0.77164
Curated_gene_sets:reactome_thrombin_signalling_through_proteinase_activated_receptors_pars	SET	32	0.18678	0.0075001	0.15212	0.10976
Curated_gene_sets:reactome_energy_dependent_regulation_of_mtor_by_lkb1_ampk	SET	28	0.089031	0.0033445	0.16563	0.29545
Curated_gene_sets:reactome_mitotic_g2_g2_m_phases	SET	201	-0.0095246	-0.00095443	0.05691	0.56646
Curated_gene_sets:reactome_activated_tak1_mediates_p38_mapk_activation	SET	23	-0.23171	-0.0078898	0.1796	0.90149
Curated_gene_sets:reactome_dna_repair	SET	319	0.01295	0.0016298	0.047652	0.39291
Curated_gene_sets:reactome_effects_of_pip2_hydrolysis	SET	26	-0.14564	-0.0052724	0.16403	0.81271
Curated_gene_sets:reactome_post_translational_protein_modification	SET	1398	0.025802	0.0066074	0.023758	0.13874
Curated_gene_sets:reactome_chromosome_maintenance	SET	99	0.082302	0.005803	0.089283	0.17832
Curated_gene_sets:reactome_l1cam_interactions	SET	120	-0.0032116	-0.00024918	0.085689	0.51495
Curated_gene_sets:reactome_interaction_between_l1_and_ankyrins	SET	31	-0.30317	-0.011982	0.18565	0.94876
Curated_gene_sets:reactome_signal_transduction_by_l1	SET	22	0.12378	0.0041224	0.20058	0.26858
Curated_gene_sets:reactome_transport_of_vitamins_nucleosides_and_related_molecules	SET	43	-0.02404	-0.0011187	0.13101	0.5728
Curated_gene_sets:reactome_highly_calcium_permeable_postsynaptic_nicotinic_acetylcholine_receptors	SET	11	0.090267	0.0021263	0.30395	0.38324
Curated_gene_sets:reactome_organic_cation_anion_zwitterion_transport	SET	15	-0.14939	-0.0041087	0.25528	0.72078
Curated_gene_sets:reactome_dcc_mediated_attractive_signaling	SET	14	0.078458	0.0020848	0.25805	0.38055
Curated_gene_sets:reactome_recycling_pathway_of_l1	SET	48	0.079676	0.0039168	0.12902	0.26843
Curated_gene_sets:reactome_synthesis_of_substrates_in_n_glycan_biosythesis	SET	63	0.0075332	0.0004241	0.11438	0.47374
Curated_gene_sets:reactome_respiratory_electron_transport	SET	93	-0.1621	-0.011079	0.086159	0.97003
Curated_gene_sets:reactome_asparagine_n_linked_glycosylation	SET	305	0.029479	0.0036291	0.048299	0.27082
Curated_gene_sets:reactome_assembly_of_the_pre_replicative_complex	SET	71	-0.0099275	-0.0005932	0.089944	0.54394
Curated_gene_sets:reactome_biosynthesis_of_the_n_glycan_precursor_dolichol_lipid_linked_oligosaccharide_llo_and_transfer_to_a_nascent_protein	SET	79	0.0035994	0.00022683	0.10201	0.48593
Curated_gene_sets:reactome_cgmp_effects	SET	16	0.15561	0.0044201	0.23747	0.25615
Curated_gene_sets:reactome_regulation_of_signaling_by_cbl	SET	23	-0.074493	-0.0025365	0.19556	0.64836
Curated_gene_sets:reactome_calnexin_calreticulin_cycle	SET	26	-0.07953	-0.002879	0.14037	0.7145
Curated_gene_sets:reactome_passive_transport_by_aquaporins	SET	14	-0.028172	-0.00074858	0.26312	0.54263
Curated_gene_sets:reactome_nitric_oxide_stimulates_guanylate_cyclase	SET	22	0.2024	0.0067406	0.20696	0.16404
Curated_gene_sets:reactome_platelet_homeostasis	SET	85	0.18816	0.012298	0.096609	0.025736
Curated_gene_sets:reactome_n_glycan_trimming_in_the_er_and_calnexin_calreticulin_cycle	SET	35	0.029273	0.0012292	0.12274	0.40575
Curated_gene_sets:reactome_platelet_sensitization_by_ldl	SET	16	-0.1556	-0.0044199	0.21542	0.76495
Curated_gene_sets:reactome_aquaporin_mediated_transport	SET	53	0.1187	0.006131	0.12553	0.17217
Curated_gene_sets:reactome_rap1_signalling	SET	16	0.091935	0.0026114	0.20624	0.32788
Curated_gene_sets:reactome_platelet_calcium_homeostasis	SET	28	0.20301	0.007626	0.16403	0.10793
Curated_gene_sets:reactome_prostacyclin_signalling_through_prostacyclin_receptor	SET	19	0.39696	0.012287	0.19852	0.022778
Curated_gene_sets:reactome_gaba_synthesis_release_reuptake_and_degradation	SET	19	-0.41195	-0.01275	0.21515	0.97223
Curated_gene_sets:reactome_incretin_synthesis_secretion_and_inactivation	SET	23	0.20229	0.0068882	0.16704	0.11295
Curated_gene_sets:reactome_transport_of_organic_anions	SET	12	0.0056089	0.00013799	0.26908	0.49168
Curated_gene_sets:reactome_irak1_recruits_ikk_complex	SET	14	-0.3457	-0.0091859	0.21873	0.94299
Curated_gene_sets:reactome_traf6_mediated_irf7_activation	SET	29	0.043368	0.0016579	0.17543	0.40237
Curated_gene_sets:reactome_circadian_clock	SET	70	-0.036906	-0.0021897	0.10926	0.63223
Curated_gene_sets:reactome_factors_involved_in_megakaryocyte_development_and_platelet_production	SET	164	0.096094	0.0087062	0.070744	0.087186
Curated_gene_sets:reactome_regulation_of_ifng_signaling	SET	14	0.070239	0.0018664	0.22936	0.37971
Curated_gene_sets:reactome_regulation_of_mrna_stability_by_proteins_that_bind_au_rich_elements	SET	90	-0.058648	-0.0039436	0.080248	0.76755
Curated_gene_sets:reactome_traf3_dependent_irf_activation_pathway	SET	14	-0.23411	-0.0062208	0.22934	0.84631
Curated_gene_sets:reactome_gaba_b_receptor_activation	SET	39	0.10461	0.0046364	0.14719	0.23864
Curated_gene_sets:reactome_transport_to_the_golgi_and_subsequent_modification	SET	185	0.032458	0.0031217	0.062164	0.30079
Curated_gene_sets:reactome_iron_uptake_and_transport	SET	58	-0.015424	-0.0008333	0.10924	0.55614
Curated_gene_sets:reactome_interferon_gamma_signaling	SET	89	-0.014106	-0.0009433	0.10206	0.55497
Curated_gene_sets:reactome_n_glycan_antennae_elongation	SET	15	0.14593	0.0040138	0.23314	0.26568
Curated_gene_sets:reactome_traf6_mediated_irf7_activation_in_tlr7_8_or_9_signaling	SET	15	-0.2667	-0.0073354	0.199	0.9099
Curated_gene_sets:reactome_activation_of_irf3_irf7_mediated_by_tbk1_ikk_epsilon	SET	17	-0.23146	-0.0067769	0.18772	0.89121
Curated_gene_sets:reactome_ion_transport_by_p_type_atpases	SET	55	-0.14786	-0.0077792	0.1214	0.88837
Curated_gene_sets:reactome_interferon_alpha_beta_signaling	SET	70	0.12492	0.0074116	0.10994	0.12794
Curated_gene_sets:reactome_advanced_glycosylation_endproduct_receptor_signaling	SET	13	-0.086221	-0.0022078	0.22067	0.652
Curated_gene_sets:reactome_gaba_receptor_activation	SET	55	0.10447	0.0054963	0.12921	0.20941
Curated_gene_sets:reactome_kinesins	SET	60	-0.015279	-0.00083949	0.1122	0.55416
Curated_gene_sets:reactome_n_glycan_antennae_elongation_in_the_medial_trans_golgi	SET	26	0.20213	0.0073173	0.17021	0.11752
Curated_gene_sets:reactome_regulation_of_ifna_signaling	SET	27	0.044536	0.0016429	0.18416	0.40446
Curated_gene_sets:reactome_interferon_signaling	SET	199	-0.0087007	-0.00086757	0.063721	0.5543
Curated_gene_sets:reactome_transferrin_endocytosis_and_recycling	SET	31	0.023551	0.00093081	0.1468	0.43627
Curated_gene_sets:reactome_dscam_interactions	SET	11	0.075125	0.0017696	0.27528	0.39247
Curated_gene_sets:reactome_ion_channel_transport	SET	183	-0.14026	-0.013417	0.064882	0.98468
Curated_gene_sets:reactome_ikk_complex_recruitment_mediated_by_rip1	SET	23	-0.18916	-0.006441	0.19248	0.83713
Curated_gene_sets:reactome_formation_of_incision_complex_in_gg_ner	SET	43	-0.010711	-0.00049841	0.11932	0.53576
Curated_gene_sets:reactome_transcriptional_regulation_of_white_adipocyte_differentiation	SET	84	0.10644	0.0069159	0.095989	0.13374
Curated_gene_sets:reactome_endosomal_sorting_complex_required_for_transport_escrt	SET	31	0.069762	0.0027572	0.15029	0.32126
Curated_gene_sets:reactome_meiotic_recombination	SET	72	0.18943	0.011398	0.11299	0.046821
Curated_gene_sets:reactome_platelet_aggregation_plug_formation	SET	40	0.16208	0.0072748	0.13581	0.11636
Curated_gene_sets:reactome_signaling_by_notch	SET	223	0.026319	0.0027763	0.05736	0.32318
Curated_gene_sets:reactome_lagging_strand_synthesis	SET	20	0.16845	0.005349	0.18244	0.17792
Curated_gene_sets:reactome_inhibition_of_replication_initiation_of_damaged_dna_by_rb1_e2f1	SET	12	-0.12549	-0.0030874	0.23826	0.7008
Curated_gene_sets:reactome_ethanol_oxidation	SET	11	-0.50053	-0.01179	0.3428	0.92786
Curated_gene_sets:reactome_synthesis_of_very_long_chain_fatty_acyl_coas	SET	24	0.013866	0.00048229	0.19732	0.47199
Curated_gene_sets:reactome_dna_replication	SET	130	0.078408	0.0063302	0.06896	0.12778
Curated_gene_sets:reactome_e2f_mediated_regulation_of_dna_replication	SET	21	-0.034154	-0.0011113	0.19184	0.57065
Curated_gene_sets:reactome_metabolism_of_carbohydrates	SET	297	-0.051731	-0.0062859	0.05002	0.84947
Curated_gene_sets:reactome_signaling_by_insulin_receptor	SET	80	-0.039509	-0.0025054	0.09985	0.65383
Curated_gene_sets:reactome_signal_attenuation	SET	10	-0.22713	-0.0051013	0.28798	0.78486
Curated_gene_sets:reactome_sos_mediated_signalling	SET	7	-0.076961	-0.0014463	0.35894	0.58489
Curated_gene_sets:reactome_hemostasis	SET	612	0.080997	0.014014	0.036847	0.013974
Curated_gene_sets:reactome_hiv_infection	SET	232	-0.032054	-0.0034481	0.051786	0.73203
Curated_gene_sets:reactome_hiv_life_cycle	SET	148	-0.016533	-0.0014236	0.065844	0.59913
Curated_gene_sets:reactome_early_phase_of_hiv_life_cycle	SET	14	0.0182	0.00048361	0.22716	0.46807
Curated_gene_sets:reactome_host_interactions_of_hiv_factors	SET	133	-0.094656	-0.007729	0.067564	0.91938
Curated_gene_sets:reactome_viral_messenger_rna_synthesis	SET	44	-0.034967	-0.0016459	0.11578	0.61867
Curated_gene_sets:reactome_interactions_of_vpr_with_host_cellular_proteins	SET	36	-0.085661	-0.003648	0.13352	0.73942
Curated_gene_sets:reactome_formation_of_atp_by_chemiosmotic_coupling	SET	16	-0.045913	-0.0013042	0.20084	0.59041
Curated_gene_sets:reactome_activation_of_atr_in_response_to_replication_stress	SET	37	-0.0071694	-0.00030952	0.13433	0.52128
Curated_gene_sets:reactome_unwinding_of_dna	SET	12	0.20897	0.0051411	0.27565	0.2242
Curated_gene_sets:reactome_glucuronidation	SET	25	-0.090847	-0.0032249	0.2505	0.64157
Curated_gene_sets:reactome_innate_immune_system	SET	1039	0.011025	0.0024576	0.028155	0.34768
Curated_gene_sets:reactome_mitotic_prometaphase	SET	198	-0.010511	-0.0010455	0.060655	0.56879
Curated_gene_sets:reactome_g1_s_specific_transcription	SET	30	-0.15024	-0.0058418	0.14839	0.84434
Curated_gene_sets:reactome_signaling_by_tgf_beta_receptor_complex	SET	74	-0.19102	-0.011652	0.10626	0.96388
Curated_gene_sets:reactome_phosphorylation_of_the_apc_c	SET	19	0.21941	0.006791	0.18177	0.11371
Curated_gene_sets:reactome_cytosolic_sulfonation_of_small_molecules	SET	24	0.38022	0.013225	0.18921	0.022246
Curated_gene_sets:reactome_integration_of_provirus	SET	9	0.16227	0.0034576	0.26799	0.27243
Curated_gene_sets:reactome_glutathione_conjugation	SET	35	0.15272	0.0064131	0.1586	0.1678
Curated_gene_sets:reactome_complement_cascade	SET	56	0.1841	0.0097732	0.1321	0.081733
Curated_gene_sets:reactome_mtorc1_mediated_signalling	SET	22	0.48731	0.016229	0.19084	0.0053355
Curated_gene_sets:reactome_activation_of_bh3_only_proteins	SET	30	0.11831	0.0045999	0.17312	0.24719
Curated_gene_sets:reactome_glucose_metabolism	SET	93	-0.057891	-0.0039568	0.08578	0.75012
Curated_gene_sets:reactome_voltage_gated_potassium_channels	SET	43	-0.10031	-0.0046677	0.14287	0.75869
Curated_gene_sets:reactome_adaptive_immune_system	SET	750	-0.014157	-0.0027017	0.032755	0.6672
Curated_gene_sets:reactome_nod1_2_signaling_pathway	SET	35	-0.089572	-0.0037613	0.15226	0.72183
Curated_gene_sets:reactome_cytokine_signaling_in_immune_system	SET	842	-0.0042417	-0.00085563	0.031597	0.5534
Curated_gene_sets:reactome_meiotic_synapsis	SET	69	-0.024242	-0.0014281	0.11131	0.5862
Curated_gene_sets:reactome_the_nlrp3_inflammasome	SET	15	0.051659	0.0014208	0.24651	0.417
Curated_gene_sets:reactome_class_i_mhc_mediated_antigen_processing_presentation	SET	374	-0.0030838	-0.00041966	0.04383	0.52805
Curated_gene_sets:reactome_tandem_pore_domain_potassium_channels	SET	12	-0.54672	-0.01345	0.28756	0.97135
Curated_gene_sets:reactome_inflammasomes	SET	20	0.10386	0.0032979	0.1913	0.2936
Curated_gene_sets:reactome_potassium_channels	SET	99	-0.14212	-0.010021	0.093792	0.93514
Curated_gene_sets:reactome_nucleotide_binding_domain_leucine_rich_repeat_containing_receptor_nlr_signaling_pathways	SET	54	-0.015402	-0.00080294	0.11935	0.55134
Curated_gene_sets:reactome_telomere_maintenance	SET	72	0.078506	0.0047238	0.10406	0.2253
Curated_gene_sets:reactome_platelet_activation_signaling_and_aggregation	SET	260	0.071496	0.0081361	0.054977	0.096726
Curated_gene_sets:reactome_creation_of_c4_and_c2_activators	SET	14	0.22329	0.0059332	0.26417	0.199
Curated_gene_sets:reactome_apc_cdc20_mediated_degradation_of_nek2a	SET	25	0.066245	0.0023516	0.15558	0.33513
Curated_gene_sets:reactome_initial_triggering_of_complement	SET	21	0.22162	0.0072111	0.2152	0.15155
Curated_gene_sets:reactome_extension_of_telomeres	SET	30	0.22629	0.0087987	0.14632	0.060987
Curated_gene_sets:reactome_g2_m_checkpoints	SET	164	-0.0054947	-0.00049782	0.064133	0.53414
Curated_gene_sets:reactome_g2_m_dna_damage_checkpoint	SET	88	0.035736	0.0023763	0.094905	0.35326
Curated_gene_sets:reactome_s_phase	SET	165	0.062946	0.0057201	0.060805	0.15029
Curated_gene_sets:reactome_tryptophan_catabolism	SET	14	-0.0085751	-0.00022786	0.25388	0.51347
Curated_gene_sets:reactome_dna_strand_elongation	SET	32	0.18082	0.0072608	0.15214	0.11733
Curated_gene_sets:reactome_cholesterol_biosynthesis	SET	25	0.061324	0.0021769	0.17827	0.36543
Curated_gene_sets:reactome_fgfr2c_ligand_binding_and_activation	SET	13	0.33536	0.0085873	0.27117	0.10811
Curated_gene_sets:reactome_metabolism_of_porphyrins	SET	16	0.13106	0.0037228	0.18667	0.24131
Curated_gene_sets:reactome_vif_mediated_degradation_of_apobec3g	SET	57	-0.043446	-0.0023269	0.095795	0.67491
Curated_gene_sets:reactome_signaling_by_fgfr	SET	87	0.024734	0.0016354	0.09398	0.39621
Curated_gene_sets:reactome_digestion_of_dietary_carbohydrate	SET	8	0.074996	0.0015066	0.39349	0.42442
Curated_gene_sets:reactome_fgfr1_ligand_binding_and_activation	SET	16	0.024227	0.00068817	0.24532	0.46067
Curated_gene_sets:reactome_gap_junction_assembly	SET	37	-0.012645	-0.0005459	0.16275	0.53096
Curated_gene_sets:reactome_synthesis_of_glycosylphosphatidylinositol_gpi	SET	18	0.12756	0.003843	0.19423	0.25568
Curated_gene_sets:reactome_intrinsic_pathway_for_apoptosis	SET	51	0.093992	0.0047625	0.12448	0.2251
Curated_gene_sets:reactome_apoptotic_execution_phase	SET	52	-0.13997	-0.0071612	0.12906	0.86094
Curated_gene_sets:nakamura_cancer_microenvironment_up	SET	25	0.017886	0.00063494	0.19367	0.46321
Curated_gene_sets:nakamura_cancer_microenvironment_dn	SET	45	0.051649	0.0024586	0.13447	0.35045
Curated_gene_sets:west_adrenocortical_tumor_markers_up	SET	22	-0.20676	-0.0068857	0.20936	0.83831
Curated_gene_sets:west_adrenocortical_tumor_markers_dn	SET	20	0.09478	0.0030097	0.20348	0.32069
Curated_gene_sets:winter_hypoxia_up	SET	94	-0.044609	-0.0030652	0.086196	0.6976
Curated_gene_sets:winter_hypoxia_dn	SET	50	-0.22159	-0.011118	0.12979	0.95611
Curated_gene_sets:parent_mtor_signaling_up	SET	556	-0.0092806	-0.0015327	0.036594	0.6001
Curated_gene_sets:parent_mtor_signaling_dn	SET	43	0.0086753	0.0004037	0.13952	0.47521
Curated_gene_sets:pyeon_hpv_positive_tumors_up	SET	89	-0.15848	-0.010598	0.086	0.96731
Curated_gene_sets:pyeon_hpv_positive_tumors_dn	SET	9	0.20754	0.0044223	0.32099	0.25896
Curated_gene_sets:nakamura_tumor_zone_peripheral_vs_central_up	SET	275	0.10225	0.011962	0.052676	0.02613
Curated_gene_sets:nakamura_tumor_zone_peripheral_vs_central_dn	SET	606	-0.0031613	-0.00054434	0.036813	0.53422
Curated_gene_sets:piccaluga_angioimmunoblastic_lymphoma_up	SET	207	0.12548	0.012758	0.066962	0.030485
Curated_gene_sets:piccaluga_angioimmunoblastic_lymphoma_dn	SET	130	0.045741	0.0036928	0.08243	0.28948
Curated_gene_sets:lu_tumor_vasculature_up	SET	29	0.06102	0.0023327	0.17599	0.3644
Curated_gene_sets:lu_tumor_vasculature_dn	SET	13	-0.21498	-0.0055048	0.24608	0.80883
Curated_gene_sets:korkola_embryonal_carcinoma_up	SET	42	-0.34166	-0.015713	0.15634	0.98556
Curated_gene_sets:korkola_embryonal_carcinoma_dn	SET	12	0.23358	0.0057466	0.27807	0.20046
Curated_gene_sets:korkola_teratoma_up	SET	17	-0.10012	-0.0029313	0.21258	0.68117
Curated_gene_sets:korkola_yolk_sac_tumor_up	SET	20	-0.21566	-0.0068481	0.21001	0.84776
Curated_gene_sets:korkola_choriocarcinoma_up	SET	6	-0.042156	-0.00073346	0.33496	0.55007
Curated_gene_sets:korkola_choriocarcinoma_dn	SET	11	0.24606	0.005796	0.2881	0.19654
Curated_gene_sets:korkola_seminoma_up	SET	43	-0.050854	-0.0023665	0.14756	0.63481
Curated_gene_sets:korkola_seminoma_dn	SET	11	0.23748	0.0055938	0.29016	0.20656
Curated_gene_sets:watanabe_rectal_cancer_radiotherapy_responsive_up	SET	110	-0.070021	-0.0052027	0.079708	0.81015
Curated_gene_sets:watanabe_rectal_cancer_radiotherapy_responsive_dn	SET	91	-0.022807	-0.0015421	0.094612	0.59525
Curated_gene_sets:hollmann_apoptosis_via_cd40_up	SET	194	-0.070042	-0.0068966	0.064856	0.85991
Curated_gene_sets:hollmann_apoptosis_via_cd40_dn	SET	257	-0.037658	-0.0042609	0.055597	0.7509
Curated_gene_sets:liu_prostate_cancer_up	SET	93	-0.032798	-0.0022417	0.09128	0.64032
Curated_gene_sets:liu_prostate_cancer_dn	SET	473	0.083247	0.012708	0.043203	0.027005
Curated_gene_sets:liu_sox4_targets_up	SET	137	0.077608	0.0064309	0.07649	0.15515
Curated_gene_sets:liu_sox4_targets_dn	SET	308	0.048279	0.0059724	0.048471	0.15962
Curated_gene_sets:onken_uveal_melanoma_up	SET	786	0.058347	0.011388	0.033239	0.039608
Curated_gene_sets:onken_uveal_melanoma_dn	SET	519	0.016702	0.0026676	0.039456	0.33603
Curated_gene_sets:bertucci_medullary_vs_ductal_breast_cancer_up	SET	197	0.099368	0.0098588	0.06471	0.062329
Curated_gene_sets:bertucci_medullary_vs_ductal_breast_cancer_dn	SET	174	0.053697	0.0050098	0.068919	0.21796
Curated_gene_sets:schuetz_breast_cancer_ductal_invasive_up	SET	345	0.18687	0.024443	0.051283	0.00013464
Curated_gene_sets:schuetz_breast_cancer_ductal_invasive_dn	SET	82	-0.033219	-0.0021326	0.098454	0.63209
Curated_gene_sets:davicioni_pax_foxo1_signature_in_arms_up	SET	58	0.26656	0.014401	0.12767	0.018408
Curated_gene_sets:davicioni_pax_foxo1_signature_in_arms_dn	SET	19	0.08907	0.0027569	0.21009	0.3358
Curated_gene_sets:fournier_acinar_development_early_up	SET	19	-0.22217	-0.0068764	0.21567	0.84852
Curated_gene_sets:fournier_acinar_development_early_dn	SET	6	-0.26014	-0.0045262	0.41562	0.73431
Curated_gene_sets:fournier_acinar_development_late_up	SET	11	-0.039112	-0.00092129	0.28366	0.55483
Curated_gene_sets:fournier_acinar_development_late_dn	SET	22	0.02281	0.00075964	0.19228	0.45279
Curated_gene_sets:nam_fxyd5_targets_dn	SET	18	0.032741	0.00098639	0.20249	0.43578
Curated_gene_sets:frasor_tamoxifen_response_up	SET	50	0.19732	0.0098996	0.12779	0.061297
Curated_gene_sets:frasor_tamoxifen_response_dn	SET	12	0.082816	0.0020374	0.25	0.37023
Curated_gene_sets:kim_response_to_tsa_and_decitabine_up	SET	125	-0.053705	-0.0042521	0.07666	0.75821
Curated_gene_sets:kim_response_to_tsa_and_decitabine_dn	SET	9	-0.45403	-0.0096744	0.2921	0.93994
Curated_gene_sets:sengupta_nasopharyngeal_carcinoma_up	SET	296	0.1025	0.012434	0.055045	0.031297
Curated_gene_sets:sengupta_nasopharyngeal_carcinoma_dn	SET	348	-0.0172	-0.0022594	0.047277	0.642
Curated_gene_sets:watanabe_colon_cancer_msi_vs_mss_up	SET	29	0.055063	0.002105	0.16531	0.36954
Curated_gene_sets:watanabe_colon_cancer_msi_vs_mss_dn	SET	64	-0.12532	-0.0071111	0.11531	0.86144
Curated_gene_sets:kobayashi_egfr_signaling_6hr_up	SET	7	0.67692	0.012721	0.33212	0.020772
Curated_gene_sets:kobayashi_egfr_signaling_6hr_dn	SET	18	0.34204	0.010304	0.21301	0.054178
Curated_gene_sets:sotiriou_breast_cancer_grade_1_vs_3_up	SET	153	0.10835	0.0094845	0.067848	0.055143
Curated_gene_sets:sotiriou_breast_cancer_grade_1_vs_3_dn	SET	51	0.015023	0.0007612	0.11579	0.44839
Curated_gene_sets:gazda_diamond_blackfan_anemia_erythroid_up	SET	26	0.048431	0.0017532	0.17268	0.38956
Curated_gene_sets:gazda_diamond_blackfan_anemia_erythroid_dn	SET	445	-0.029419	-0.0043591	0.039971	0.76913
Curated_gene_sets:gazda_diamond_blackfan_anemia_myeloid_up	SET	30	0.15809	0.0061469	0.1559	0.15529
Curated_gene_sets:gazda_diamond_blackfan_anemia_myeloid_dn	SET	39	-0.25761	-0.011418	0.13674	0.9702
Curated_gene_sets:gazda_diamond_blackfan_anemia_progenitor_up	SET	39	0.17415	0.0077187	0.15709	0.13381
Curated_gene_sets:gazda_diamond_blackfan_anemia_progenitor_dn	SET	62	0.079947	0.0044651	0.10297	0.21876
Curated_gene_sets:chemnitz_response_to_prostaglandin_e2_up	SET	139	0.0084406	0.00070448	0.072021	0.45335
Curated_gene_sets:chemnitz_response_to_prostaglandin_e2_dn	SET	364	0.010901	0.0014639	0.046605	0.40753
Curated_gene_sets:zerbini_response_to_sulindac_up	SET	9	-0.24848	-0.0052944	0.31415	0.78551
Curated_gene_sets:zerbini_response_to_sulindac_dn	SET	6	0.1237	0.0021522	0.3238	0.35122
Curated_gene_sets:igarashi_atf4_targets_up	SET	4	-0.35444	-0.0050356	0.38356	0.82228
Curated_gene_sets:igarashi_atf4_targets_dn	SET	97	-0.027219	-0.0018998	0.093881	0.61407
Curated_gene_sets:zhong_response_to_azacitidine_and_tsa_up	SET	177	0.094547	0.0088961	0.064485	0.071308
Curated_gene_sets:zhong_response_to_azacitidine_and_tsa_dn	SET	70	-0.06765	-0.0040139	0.10058	0.74941
Curated_gene_sets:davicioni_molecular_arms_vs_erms_up	SET	333	-0.0078464	-0.0010086	0.05016	0.56215
Curated_gene_sets:davicioni_molecular_arms_vs_erms_dn	SET	175	0.048905	0.0045757	0.069081	0.2395
Curated_gene_sets:davicioni_targets_of_pax_foxo1_fusions_up	SET	255	0.059826	0.0067431	0.061952	0.16711
Curated_gene_sets:davicioni_targets_of_pax_foxo1_fusions_dn	SET	65	0.084077	0.0048076	0.11642	0.2351
Curated_gene_sets:davicioni_rhabdomyosarcoma_pax_foxo1_fusion_up	SET	63	0.25666	0.014449	0.12389	0.019153
Curated_gene_sets:davicioni_rhabdomyosarcoma_pax_foxo1_fusion_dn	SET	14	0.17109	0.0045462	0.27467	0.26668
Curated_gene_sets:sengupta_nasopharyngeal_carcinoma_with_lmp1_up	SET	381	-0.011924	-0.0016375	0.047649	0.5988
Curated_gene_sets:sengupta_nasopharyngeal_carcinoma_with_lmp1_dn	SET	163	-0.074758	-0.0067526	0.071721	0.85137
Curated_gene_sets:turashvili_breast_normal_ductal_vs_lobular_up	SET	63	-0.068366	-0.0038488	0.11571	0.72268
Curated_gene_sets:turashvili_breast_normal_ductal_vs_lobular_dn	SET	7	-0.04607	-0.00086578	0.36603	0.55008
Curated_gene_sets:turashvili_breast_ductal_carcinoma_vs_ductal_normal_up	SET	46	0.1819	0.0087542	0.13604	0.090602
Curated_gene_sets:turashvili_breast_ductal_carcinoma_vs_ductal_normal_dn	SET	187	-0.034755	-0.0033604	0.068492	0.69407
Curated_gene_sets:turashvili_breast_ductal_carcinoma_vs_lobular_normal_up	SET	73	0.035101	0.0021266	0.10575	0.36998
Curated_gene_sets:turashvili_breast_ductal_carcinoma_vs_lobular_normal_dn	SET	65	-0.14225	-0.0081342	0.11708	0.8878
Curated_gene_sets:turashvili_breast_carcinoma_ductal_vs_lobular_up	SET	21	-0.095	-0.0030911	0.20671	0.67709
Curated_gene_sets:turashvili_breast_carcinoma_ductal_vs_lobular_dn	SET	6	0.13268	0.0023084	0.33339	0.34533
Curated_gene_sets:turashvili_breast_lobular_carcinoma_vs_ductal_normal_up	SET	67	0.062426	0.0036239	0.11649	0.29602
Curated_gene_sets:turashvili_breast_lobular_carcinoma_vs_ductal_normal_dn	SET	88	-0.16089	-0.010699	0.097365	0.95077
Curated_gene_sets:turashvili_breast_lobular_carcinoma_vs_lobular_normal_up	SET	93	-0.12505	-0.0085474	0.093621	0.90918
Curated_gene_sets:turashvili_breast_lobular_carcinoma_vs_lobular_normal_dn	SET	72	0.055257	0.0033249	0.10024	0.29074
Curated_gene_sets:chandran_metastasis_top50_up	SET	37	0.19761	0.0085313	0.13476	0.071285
Curated_gene_sets:chandran_metastasis_top50_dn	SET	43	-0.022822	-0.001062	0.12754	0.57101
Curated_gene_sets:wilcox_response_to_progesterone_up	SET	149	0.1002	0.0086566	0.074206	0.088462
Curated_gene_sets:wilcox_response_to_progesterone_dn	SET	60	0.008771	0.00048192	0.11747	0.47024
Curated_gene_sets:fulcher_inflammatory_response_lectin_vs_lps_up	SET	575	0.042251	0.0070924	0.038079	0.1336
Curated_gene_sets:fulcher_inflammatory_response_lectin_vs_lps_dn	SET	441	0.069888	0.01031	0.04308	0.052382
Curated_gene_sets:gary_cd5_targets_up	SET	465	0.023412	0.0035442	0.03953	0.27684
Curated_gene_sets:gary_cd5_targets_dn	SET	430	0.040845	0.0059514	0.040891	0.15894
Curated_gene_sets:zhou_inflammatory_response_live_up	SET	414	0.057209	0.0081826	0.045068	0.10216
Curated_gene_sets:zhou_inflammatory_response_live_dn	SET	363	0.015415	0.0020672	0.045887	0.36847
Curated_gene_sets:samols_targets_of_khsv_mirnas_up	SET	8	-0.50472	-0.01014	0.29797	0.95484
Curated_gene_sets:samols_targets_of_khsv_mirnas_dn	SET	58	-0.19064	-0.010299	0.11906	0.94534
Curated_gene_sets:hooi_st7_targets_up	SET	89	-0.053162	-0.0035549	0.097323	0.70755
Curated_gene_sets:hooi_st7_targets_dn	SET	112	0.013023	0.00097634	0.086371	0.44008
Curated_gene_sets:pramoonjago_sox4_targets_up	SET	52	0.2444	0.012504	0.12822	0.028323
Curated_gene_sets:pramoonjago_sox4_targets_dn	SET	50	0.23163	0.011621	0.11794	0.024777
Curated_gene_sets:puiffe_invasion_inhibited_by_ascites_up	SET	76	-0.038592	-0.0023855	0.095373	0.65713
Curated_gene_sets:puiffe_invasion_inhibited_by_ascites_dn	SET	145	-0.06601	-0.0056262	0.074331	0.81274
Curated_gene_sets:piepoli_lgi1_targets_up	SET	16	0.058497	0.0016616	0.2478	0.40669
Curated_gene_sets:piepoli_lgi1_targets_dn	SET	16	0.14026	0.0039841	0.20727	0.2493
Curated_gene_sets:thum_systolic_heart_failure_up	SET	409	0.070473	0.01002	0.044387	0.056184
Curated_gene_sets:thum_systolic_heart_failure_dn	SET	186	0.11073	0.010678	0.06604	0.046807
Curated_gene_sets:casorelli_acute_promyelocytic_leukemia_up	SET	158	0.079472	0.0070684	0.073754	0.14063
Curated_gene_sets:casorelli_acute_promyelocytic_leukemia_dn	SET	663	0.09762	0.017556	0.033456	0.0017646
Curated_gene_sets:corre_multiple_myeloma_up	SET	70	0.055218	0.0032762	0.11289	0.31238
Curated_gene_sets:corre_multiple_myeloma_dn	SET	55	0.038027	0.0020007	0.1281	0.38329
Curated_gene_sets:huttmann_b_cll_poor_survival_up	SET	271	-0.11702	-0.013592	0.053699	0.98533
Curated_gene_sets:huttmann_b_cll_poor_survival_dn	SET	56	0.15243	0.0080922	0.12617	0.11351
Curated_gene_sets:diaz_chronic_meylogenous_leukemia_up	SET	1394	0.011632	0.0029748	0.023556	0.31073
Curated_gene_sets:diaz_chronic_meylogenous_leukemia_dn	SET	115	-0.0074994	-0.00056967	0.088862	0.53363
Curated_gene_sets:casorelli_apl_secondary_vs_de_novo_up	SET	39	0.091207	0.0040425	0.13742	0.25344
Curated_gene_sets:deurig_t_cell_prolymphocytic_leukemia_up	SET	348	0.043945	0.0057726	0.045665	0.16795
Curated_gene_sets:deurig_t_cell_prolymphocytic_leukemia_dn	SET	305	0.04504	0.0055449	0.050903	0.18813
Curated_gene_sets:liu_cmyb_targets_up	SET	162	0.042823	0.0038562	0.072136	0.27638
Curated_gene_sets:liu_cmyb_targets_dn	SET	6	-0.023586	-0.00041037	0.29116	0.53228
Curated_gene_sets:liu_vmyb_targets_up	SET	123	0.075506	0.0059305	0.080562	0.17432
Curated_gene_sets:liu_targets_of_vmyb_vs_cmyb_up	SET	15	0.1336	0.0036744	0.25132	0.29752
Curated_gene_sets:liu_targets_of_vmyb_vs_cmyb_dn	SET	41	0.11331	0.005149	0.14545	0.21799
Curated_gene_sets:charafe_breast_cancer_luminal_vs_basal_up	SET	373	-0.036156	-0.0049139	0.045549	0.78634
Curated_gene_sets:charafe_breast_cancer_luminal_vs_basal_dn	SET	447	-0.0086449	-0.0012837	0.044582	0.57688
Curated_gene_sets:charafe_breast_cancer_luminal_vs_mesenchymal_up	SET	442	-0.059525	-0.0087907	0.041521	0.92415
Curated_gene_sets:charafe_breast_cancer_luminal_vs_mesenchymal_dn	SET	460	0.065313	0.0098354	0.044303	0.070216
Curated_gene_sets:charafe_breast_cancer_basal_vs_mesenchymal_up	SET	119	-0.0036068	-0.00027868	0.078321	0.51837
Curated_gene_sets:charafe_breast_cancer_basal_vs_mesenchymal_dn	SET	50	0.22308	0.011192	0.13734	0.052161
Curated_gene_sets:doane_breast_cancer_classes_up	SET	66	-0.11475	-0.0066119	0.11093	0.84953
Curated_gene_sets:doane_breast_cancer_classes_dn	SET	33	-0.099978	-0.0040768	0.16014	0.73378
Curated_gene_sets:doane_response_to_androgen_up	SET	171	-0.093694	-0.0086664	0.067652	0.91695
Curated_gene_sets:doane_response_to_androgen_dn	SET	240	-0.039451	-0.0043155	0.056496	0.7575
Curated_gene_sets:doane_breast_cancer_esr1_up	SET	109	-0.091648	-0.0067788	0.090849	0.84346
Curated_gene_sets:doane_breast_cancer_esr1_dn	SET	47	-0.098031	-0.0047688	0.13402	0.76775
Curated_gene_sets:wang_response_to_androgen_up	SET	27	0.0072161	0.0002662	0.16056	0.48208
Curated_gene_sets:wang_response_to_forskolin_up	SET	21	0.018377	0.00059795	0.17575	0.45836
Curated_gene_sets:wang_response_to_forskolin_dn	SET	9	-0.062684	-0.0013356	0.32724	0.57595
Curated_gene_sets:timofeeva_growth_stress_via_stat1_dn	SET	16	0.47451	0.013478	0.22718	0.018377
Curated_gene_sets:laiho_colorectal_cancer_serrated_up	SET	111	0.087192	0.0065078	0.081016	0.14092
Curated_gene_sets:laiho_colorectal_cancer_serrated_dn	SET	80	-0.10398	-0.0065936	0.094608	0.86412
Curated_gene_sets:borczuk_malignant_mesothelioma_up	SET	308	0.029547	0.0036551	0.048079	0.26943
Curated_gene_sets:borczuk_malignant_mesothelioma_dn	SET	94	-0.037415	-0.0025709	0.088631	0.66354
Curated_gene_sets:roy_wound_blood_vessel_up	SET	48	-0.021042	-0.0010344	0.13539	0.56176
Curated_gene_sets:roy_wound_blood_vessel_dn	SET	21	0.36209	0.011782	0.19074	0.028832
Curated_gene_sets:grabarczyk_bcl11b_targets_up	SET	77	0.026417	0.0016436	0.10135	0.39718
Curated_gene_sets:grabarczyk_bcl11b_targets_dn	SET	57	-0.1828	-0.0097903	0.11387	0.94578
Curated_gene_sets:newman_ercc6_targets_up	SET	26	-0.25887	-0.0093712	0.19881	0.90355
Curated_gene_sets:newman_ercc6_targets_dn	SET	38	-0.076422	-0.0033436	0.15073	0.69393
Curated_gene_sets:horiuchi_wtap_targets_up	SET	294	-0.074168	-0.0089672	0.053037	0.919
Curated_gene_sets:horiuchi_wtap_targets_dn	SET	311	-0.0018206	-0.00022629	0.047842	0.51518
Curated_gene_sets:gal_leukemic_stem_cell_up	SET	125	0.10395	0.0082301	0.078124	0.091681
Curated_gene_sets:gal_leukemic_stem_cell_dn	SET	229	-0.034054	-0.0036397	0.05809	0.72113
Curated_gene_sets:choi_atl_chronic_vs_acute_dn	SET	18	-0.11656	-0.0035115	0.19959	0.72038
Curated_gene_sets:basaki_ybx1_targets_up	SET	282	0.079241	0.0093859	0.051868	0.063297
Curated_gene_sets:basaki_ybx1_targets_dn	SET	372	0.040733	0.0055286	0.047211	0.19414
Curated_gene_sets:nojima_sfrp2_targets_up	SET	32	0.038885	0.0015614	0.15698	0.40218
Curated_gene_sets:nojima_sfrp2_targets_dn	SET	25	-0.18801	-0.006674	0.16957	0.86622
Curated_gene_sets:wikman_asbestos_lung_cancer_up	SET	17	0.28027	0.0082059	0.20705	0.087938
Curated_gene_sets:wikman_asbestos_lung_cancer_dn	SET	29	-0.049274	-0.0018837	0.16556	0.617
Curated_gene_sets:rodrigues_dcc_targets_up	SET	5	0.071376	0.0011337	0.36164	0.42177
Curated_gene_sets:rodrigues_dcc_targets_dn	SET	120	-0.012288	-0.00095337	0.081749	0.55974
Curated_gene_sets:rodrigues_ntn1_targets_up	SET	16	-0.27509	-0.007814	0.25316	0.86139
Curated_gene_sets:rodrigues_ntn1_targets_dn	SET	156	0.0049493	0.00043743	0.070844	0.47215
Curated_gene_sets:wang_lmo4_targets_up	SET	337	0.052117	0.0067388	0.047985	0.13872
Curated_gene_sets:wang_lmo4_targets_dn	SET	351	0.032796	0.0043262	0.044742	0.23179
Curated_gene_sets:wang_clim2_targets_up	SET	229	0.068897	0.0073639	0.056651	0.11197
Curated_gene_sets:wang_clim2_targets_dn	SET	177	-0.038569	-0.003629	0.06249	0.73144
Curated_gene_sets:vecchi_gastric_cancer_advanced_vs_early_up	SET	173	0.001684	0.00015667	0.07306	0.49081
Curated_gene_sets:vecchi_gastric_cancer_advanced_vs_early_dn	SET	137	0.094174	0.0078037	0.074352	0.10266
Curated_gene_sets:vecchi_gastric_cancer_early_up	SET	419	0.07526	0.010828	0.042973	0.039953
Curated_gene_sets:vecchi_gastric_cancer_early_dn	SET	355	0.001205	0.00015984	0.049748	0.49034
Curated_gene_sets:barrier_colon_cancer_recurrence_up	SET	42	0.25778	0.011856	0.13778	0.030684
Curated_gene_sets:barrier_colon_cancer_recurrence_dn	SET	18	-0.044799	-0.0013496	0.20581	0.58616
Curated_gene_sets:smirnov_circulating_endotheliocytes_in_cancer_up	SET	158	0.028897	0.0025701	0.074156	0.34839
Curated_gene_sets:smirnov_circulating_endotheliocytes_in_cancer_dn	SET	5	-0.11502	-0.0018269	0.31062	0.64441
Curated_gene_sets:slebos_head_and_neck_cancer_with_hpv_up	SET	75	0.049051	0.0030121	0.097473	0.30741
Curated_gene_sets:jaeger_metastasis_up	SET	43	0.055208	0.0025691	0.13427	0.34048
Curated_gene_sets:jaeger_metastasis_dn	SET	253	0.0041891	0.00047033	0.056242	0.47031
Curated_gene_sets:osman_bladder_cancer_up	SET	388	0.014587	0.0020211	0.04509	0.37316
Curated_gene_sets:osman_bladder_cancer_dn	SET	397	0.012975	0.0018181	0.043773	0.38346
Curated_gene_sets:ginestier_breast_cancer_znf217_amplified_up	SET	68	0.060827	0.0035573	0.10564	0.28239
Curated_gene_sets:ginestier_breast_cancer_znf217_amplified_dn	SET	319	0.063626	0.008008	0.046374	0.085037
Curated_gene_sets:ginestier_breast_cancer_20q13_amplification_up	SET	106	0.05097	0.003718	0.086571	0.27801
Curated_gene_sets:ginestier_breast_cancer_20q13_amplification_dn	SET	169	0.048993	0.0045054	0.064301	0.22306
Curated_gene_sets:oswald_hematopoietic_stem_cell_in_collagen_gel_up	SET	219	0.068145	0.0071246	0.061433	0.13366
Curated_gene_sets:oswald_hematopoietic_stem_cell_in_collagen_gel_dn	SET	271	-0.018654	-0.0021666	0.054222	0.63459
Curated_gene_sets:gargalovic_response_to_oxidized_phospholipids_yellow_up	SET	33	-0.097491	-0.0039754	0.16656	0.72083
Curated_gene_sets:gargalovic_response_to_oxidized_phospholipids_yellow_dn	SET	24	-0.13901	-0.004835	0.19438	0.76274
Curated_gene_sets:gargalovic_response_to_oxidized_phospholipids_turquoise_up	SET	79	0.17048	0.010743	0.10297	0.048916
Curated_gene_sets:gargalovic_response_to_oxidized_phospholipids_turquoise_dn	SET	54	0.18644	0.00972	0.11784	0.05681
Curated_gene_sets:gargalovic_response_to_oxidized_phospholipids_red_up	SET	15	-0.048464	-0.0013329	0.23088	0.58313
Curated_gene_sets:gargalovic_response_to_oxidized_phospholipids_red_dn	SET	26	0.26936	0.0097509	0.185	0.072712
Curated_gene_sets:gargalovic_response_to_oxidized_phospholipids_magenta_up	SET	26	0.22233	0.0080484	0.17359	0.10014
Curated_gene_sets:gargalovic_response_to_oxidized_phospholipids_magenta_dn	SET	12	0.14916	0.0036697	0.23071	0.25897
Curated_gene_sets:gargalovic_response_to_oxidized_phospholipids_lightyellow_up	SET	11	0.083406	0.0019647	0.27568	0.38112
Curated_gene_sets:gargalovic_response_to_oxidized_phospholipids_green_up	SET	26	-0.077909	-0.0028204	0.18198	0.66571
Curated_gene_sets:gargalovic_response_to_oxidized_phospholipids_green_dn	SET	23	-0.21012	-0.0071546	0.18276	0.87486
Curated_gene_sets:gargalovic_response_to_oxidized_phospholipids_blue_up	SET	133	0.089424	0.0073018	0.075451	0.11798
Curated_gene_sets:gargalovic_response_to_oxidized_phospholipids_blue_dn	SET	61	0.31458	0.017428	0.11179	0.0024491
Curated_gene_sets:gargalovic_response_to_oxidized_phospholipids_black_up	SET	33	0.15302	0.0062394	0.15658	0.16424
Curated_gene_sets:gargalovic_response_to_oxidized_phospholipids_black_dn	SET	11	0.061338	0.0014448	0.23822	0.3984
Curated_gene_sets:gargalovic_response_to_oxidized_phospholipids_grey_up	SET	17	0.039461	0.0011554	0.233	0.43276
Curated_gene_sets:gargalovic_response_to_oxidized_phospholipids_grey_dn	SET	74	0.11979	0.0073068	0.11077	0.13977
Curated_gene_sets:takeda_targets_of_nup98_hoxa9_fusion_6hr_up	SET	83	0.0012225	7.8957e-05	0.1033	0.49528
Curated_gene_sets:takeda_targets_of_nup98_hoxa9_fusion_6hr_dn	SET	43	0.021365	0.00099421	0.14272	0.4405
Curated_gene_sets:takeda_targets_of_nup98_hoxa9_fusion_3d_up	SET	178	-0.040397	-0.0038117	0.072191	0.71212
Curated_gene_sets:takeda_targets_of_nup98_hoxa9_fusion_3d_dn	SET	30	-0.32543	-0.012653	0.16603	0.97499
Curated_gene_sets:takeda_targets_of_nup98_hoxa9_fusion_8d_up	SET	152	-0.07759	-0.0067697	0.076454	0.84491
Curated_gene_sets:takeda_targets_of_nup98_hoxa9_fusion_8d_dn	SET	192	0.093366	0.0091462	0.068116	0.085244
Curated_gene_sets:takeda_targets_of_nup98_hoxa9_fusion_10d_up	SET	188	-0.072467	-0.0070253	0.069594	0.85112
Curated_gene_sets:takeda_targets_of_nup98_hoxa9_fusion_10d_dn	SET	140	0.0093957	0.00078699	0.07998	0.45324
Curated_gene_sets:takeda_targets_of_nup98_hoxa9_fusion_16d_up	SET	172	0.024077	0.0022335	0.071612	0.36836
Curated_gene_sets:takeda_targets_of_nup98_hoxa9_fusion_16d_dn	SET	114	0.097724	0.0073912	0.085058	0.12531
Curated_gene_sets:lopez_mesotelioma_survival_time_up	SET	14	-0.069144	-0.0018373	0.2251	0.62064
Curated_gene_sets:lopez_mesotelioma_survival_time_dn	SET	7	-0.14144	-0.0026581	0.33701	0.66265
Curated_gene_sets:bogni_treatment_related_myeloid_leukemia_up	SET	30	0.094505	0.0036745	0.14178	0.25253
Curated_gene_sets:bogni_treatment_related_myeloid_leukemia_dn	SET	31	0.023275	0.00091989	0.1438	0.43571
Curated_gene_sets:bilban_b_cll_lpl_up	SET	62	-0.13724	-0.0076649	0.11677	0.88005
Curated_gene_sets:bilban_b_cll_lpl_dn	SET	42	-0.13639	-0.0062728	0.13085	0.85136
Curated_gene_sets:hoebeke_lymphoid_stem_cell_up	SET	93	0.13329	0.0091103	0.091119	0.071768
Curated_gene_sets:hoebeke_lymphoid_stem_cell_dn	SET	88	0.019584	0.0013023	0.09771	0.42057
Curated_gene_sets:pepper_chronic_lymphocytic_leukemia_up	SET	32	-0.23682	-0.0095093	0.16001	0.93055
Curated_gene_sets:pepper_chronic_lymphocytic_leukemia_dn	SET	20	0.012046	0.00038253	0.21162	0.4773
Curated_gene_sets:akl_htlv1_infection_up	SET	27	-0.11603	-0.0042804	0.14821	0.78315
Curated_gene_sets:akl_htlv1_infection_dn	SET	66	-0.047399	-0.002731	0.1165	0.65794
Curated_gene_sets:rhein_all_glucocorticoid_therapy_up	SET	75	0.22338	0.013717	0.10468	0.016433
Curated_gene_sets:rhein_all_glucocorticoid_therapy_dn	SET	368	0.029592	0.0039952	0.045952	0.2598
Curated_gene_sets:mullighan_npm1_mutated_signature_1_up	SET	255	-0.024898	-0.0028063	0.055729	0.67247
Curated_gene_sets:mullighan_npm1_mutated_signature_1_dn	SET	126	0.052365	0.0041625	0.079586	0.25528
Curated_gene_sets:mullighan_npm1_mutated_signature_2_up	SET	127	-0.024006	-0.0019157	0.080688	0.61696
Curated_gene_sets:mullighan_npm1_mutated_signature_2_dn	SET	78	0.11998	0.0075129	0.095517	0.10455
Curated_gene_sets:mullighan_mll_signature_1_up	SET	380	-0.014404	-0.0019755	0.044514	0.62687
Curated_gene_sets:mullighan_mll_signature_1_dn	SET	235	0.070191	0.0075987	0.058955	0.11691
Curated_gene_sets:mullighan_mll_signature_2_up	SET	417	-0.03535	-0.005074	0.042892	0.79507
Curated_gene_sets:mullighan_mll_signature_2_dn	SET	274	0.061364	0.0071661	0.054976	0.13218
Curated_gene_sets:mullighan_npm1_signature_3_up	SET	322	-0.019473	-0.0024621	0.049221	0.6538
Curated_gene_sets:mullighan_npm1_signature_3_dn	SET	164	0.068455	0.006202	0.071102	0.16784
Curated_gene_sets:tonks_targets_of_runx1_runx1t1_fusion_sustained_in_granulocyte_up	SET	15	0.1825	0.0050196	0.24508	0.22824
Curated_gene_sets:tonks_targets_of_runx1_runx1t1_fusion_sustained_in_granulocyte_dn	SET	7	0.26338	0.0049496	0.35496	0.22905
Curated_gene_sets:tonks_targets_of_runx1_runx1t1_fusion_hsc_up	SET	182	0.059775	0.0057025	0.06724	0.18701
Curated_gene_sets:tonks_targets_of_runx1_runx1t1_fusion_hsc_dn	SET	187	-0.068958	-0.0066674	0.068578	0.84267
Curated_gene_sets:tonks_targets_of_runx1_runx1t1_fusion_granulocyte_up	SET	53	0.026151	0.0013507	0.12904	0.4197
Curated_gene_sets:tonks_targets_of_runx1_runx1t1_fusion_granulocyte_dn	SET	18	-0.020617	-0.00062112	0.19319	0.54249
Curated_gene_sets:tonks_targets_of_runx1_runx1t1_fusion_monocyte_up	SET	204	-0.10404	-0.010502	0.061296	0.95517
Curated_gene_sets:tonks_targets_of_runx1_runx1t1_fusion_monocyte_dn	SET	56	-0.090893	-0.0048253	0.12396	0.7683
Curated_gene_sets:tonks_targets_of_runx1_runx1t1_fusion_erythrocyte_up	SET	156	-0.020103	-0.0017768	0.07516	0.60545
Curated_gene_sets:tonks_targets_of_runx1_runx1t1_fusion_erythrocyte_dn	SET	18	-0.20517	-0.006181	0.22741	0.81652
Curated_gene_sets:tonks_targets_of_runx1_runx1t1_fusion_sustained_in_monocyte_up	SET	21	-0.1203	-0.0039142	0.19454	0.73183
Curated_gene_sets:tonks_targets_of_runx1_runx1t1_fusion_sustained_in_monocyte_dn	SET	10	-0.59519	-0.013368	0.30947	0.97277
Curated_gene_sets:tonks_targets_of_runx1_runx1t1_fusion_sustainded_in_erythrocyte_up	SET	44	-0.005199	-0.00024473	0.12845	0.51614
Curated_gene_sets:lopez_mesothelioma_survival_worst_vs_best_up	SET	14	-0.11108	-0.0029516	0.22243	0.69124
Curated_gene_sets:lopez_mesothelioma_survival_worst_vs_best_dn	SET	7	-0.26213	-0.0049261	0.32276	0.79164
Curated_gene_sets:papaspyridonos_unstable_aterosclerotic_plaque_up	SET	53	0.037107	0.0019166	0.12969	0.38739
Curated_gene_sets:papaspyridonos_unstable_aterosclerotic_plaque_dn	SET	42	0.18381	0.0084536	0.14695	0.10551
Curated_gene_sets:dittmer_pthlh_targets_up	SET	112	0.048863	0.0036633	0.082876	0.27774
Curated_gene_sets:dittmer_pthlh_targets_dn	SET	70	0.045702	0.0027116	0.11098	0.34025
Curated_gene_sets:udayakumar_med1_targets_up	SET	135	-0.081596	-0.0067122	0.074008	0.86488
Curated_gene_sets:udayakumar_med1_targets_dn	SET	234	-0.039005	-0.0042137	0.060196	0.74149
Curated_gene_sets:odonnell_tfrc_targets_up	SET	362	-0.054214	-0.0072607	0.047381	0.87372
Curated_gene_sets:odonnell_tfrc_targets_dn	SET	128	-0.00031237	-2.5026e-05	0.07609	0.50164
Curated_gene_sets:odonnell_targets_of_myc_and_tfrc_up	SET	79	-0.048495	-0.003056	0.10367	0.68003
Curated_gene_sets:odonnell_targets_of_myc_and_tfrc_dn	SET	45	0.0088105	0.0004194	0.13059	0.47311
Curated_gene_sets:senese_hdac1_targets_up	SET	435	0.0074812	0.0010963	0.042557	0.43023
Curated_gene_sets:senese_hdac1_targets_dn	SET	249	-0.0028562	-0.00031817	0.056692	0.52009
Curated_gene_sets:senese_hdac1_and_hdac2_targets_up	SET	229	0.067911	0.0072586	0.059151	0.12547
Curated_gene_sets:senese_hdac1_and_hdac2_targets_dn	SET	220	0.13739	0.014397	0.061735	0.013029
Curated_gene_sets:senese_hdac2_targets_up	SET	110	0.025039	0.0018605	0.086546	0.38617
Curated_gene_sets:senese_hdac2_targets_dn	SET	118	0.1133	0.0087171	0.086263	0.094534
Curated_gene_sets:senese_hdac3_targets_up	SET	474	0.0066241	0.0010122	0.04157	0.4367
Curated_gene_sets:senese_hdac3_targets_dn	SET	529	0.026265	0.004234	0.039257	0.25173
Curated_gene_sets:lee_neural_crest_stem_cell_up	SET	143	0.033811	0.002862	0.077345	0.33101
Curated_gene_sets:lee_neural_crest_stem_cell_dn	SET	118	0.16489	0.012687	0.09088	0.034821
Curated_gene_sets:hummel_burkitts_lymphoma_up	SET	41	-0.02349	-0.0010674	0.14702	0.56347
Curated_gene_sets:hummel_burkitts_lymphoma_dn	SET	16	-0.28024	-0.0079602	0.25238	0.86658
Curated_gene_sets:tien_intestine_probiotics_2hr_up	SET	29	-0.24573	-0.0093942	0.1527	0.94621
Curated_gene_sets:tien_intestine_probiotics_2hr_dn	SET	89	0.050314	0.0033645	0.096475	0.301
Curated_gene_sets:tien_intestine_probiotics_6hr_up	SET	49	-0.0057365	-0.00028492	0.11956	0.51913
Curated_gene_sets:tien_intestine_probiotics_6hr_dn	SET	167	0.0091141	0.0008332	0.067569	0.44635
Curated_gene_sets:tien_intestine_probiotics_24hr_up	SET	554	0.016061	0.0026478	0.035966	0.3276
Curated_gene_sets:tien_intestine_probiotics_24hr_dn	SET	212	0.088534	0.0091087	0.059091	0.067043
Curated_gene_sets:zhou_inflammatory_response_fima_up	SET	468	0.065918	0.01001	0.041575	0.056432
Curated_gene_sets:zhou_inflammatory_response_fima_dn	SET	270	0.10876	0.012609	0.054324	0.022649
Curated_gene_sets:zhou_inflammatory_response_lps_up	SET	364	-0.042506	-0.0057081	0.048206	0.81104
Curated_gene_sets:kinsey_targets_of_ewsr1_flii_fusion_up	SET	1268	0.018722	0.0045821	0.024909	0.22614
Curated_gene_sets:kinsey_targets_of_ewsr1_flii_fusion_dn	SET	321	0.028351	0.0035793	0.049958	0.28519
Curated_gene_sets:sabates_colorectal_adenoma_size_up	SET	19	0.26294	0.0081383	0.20223	0.09677
Curated_gene_sets:sabates_colorectal_adenoma_size_dn	SET	13	-0.041731	-0.0010686	0.22391	0.57392
Curated_gene_sets:sabates_colorectal_adenoma_up	SET	135	-0.18256	-0.015017	0.080955	0.98793
Curated_gene_sets:sabates_colorectal_adenoma_dn	SET	280	0.046939	0.0055404	0.057091	0.20549
Curated_gene_sets:scibetta_kdm5b_targets_up	SET	19	0.32786	0.010148	0.19386	0.045407
Curated_gene_sets:scibetta_kdm5b_targets_dn	SET	79	0.079025	0.00498	0.091208	0.19313
Curated_gene_sets:nagashima_nrg1_signaling_up	SET	169	0.17482	0.016076	0.070577	0.006629
Curated_gene_sets:nagashima_nrg1_signaling_dn	SET	53	0.021851	0.0011286	0.11788	0.42647
Curated_gene_sets:nagashima_egf_signaling_up	SET	56	0.2574	0.013665	0.12439	0.019271
Curated_gene_sets:kim_wt1_targets_up	SET	215	0.024713	0.0025603	0.065202	0.35233
Curated_gene_sets:kim_wt1_targets_dn	SET	463	0.084973	0.012837	0.040107	0.017066
Curated_gene_sets:kim_wt1_targets_8hr_up	SET	165	0.13331	0.012114	0.069263	0.027141
Curated_gene_sets:kim_wt1_targets_8hr_dn	SET	122	-0.1093	-0.00855	0.082515	0.90734
Curated_gene_sets:kim_wt1_targets_12hr_up	SET	165	0.16124	0.014652	0.069237	0.0099402
Curated_gene_sets:kim_wt1_targets_12hr_dn	SET	212	0.021561	0.0022182	0.060652	0.36112
Curated_gene_sets:elvidge_hypoxia_up	SET	170	0.014323	0.001321	0.070714	0.41975
Curated_gene_sets:elvidge_hypoxia_dn	SET	145	0.041765	0.0035598	0.069295	0.27335
Curated_gene_sets:elvidge_hypoxia_by_dmog_up	SET	132	0.015349	0.0012486	0.081353	0.42518
Curated_gene_sets:elvidge_hypoxia_by_dmog_dn	SET	58	0.0089684	0.00048452	0.10942	0.46734
Curated_gene_sets:elvidge_hif1a_targets_up	SET	66	-0.14355	-0.0082709	0.097281	0.92996
Curated_gene_sets:elvidge_hif1a_targets_dn	SET	92	0.032976	0.0022418	0.093983	0.36284
Curated_gene_sets:elvidge_hif2a_targets_up	SET	6	0.062755	0.0010919	0.30003	0.41716
Curated_gene_sets:elvidge_hif1a_and_hif2a_targets_up	SET	40	-0.24455	-0.010977	0.12918	0.97082
Curated_gene_sets:elvidge_hif1a_and_hif2a_targets_dn	SET	105	0.02106	0.001529	0.088772	0.40624
Curated_gene_sets:jaatinen_hematopoietic_stem_cell_up	SET	308	-0.049341	-0.0061038	0.052201	0.82772
Curated_gene_sets:jaatinen_hematopoietic_stem_cell_dn	SET	227	-0.0043431	-0.0004622	0.06237	0.52776
Curated_gene_sets:morosetti_facioscapulohumeral_muscular_distrophy_up	SET	20	0.17685	0.0056159	0.20697	0.19642
Curated_gene_sets:morosetti_facioscapulohumeral_muscular_distrophy_dn	SET	12	-0.075831	-0.0018656	0.22448	0.63224
Curated_gene_sets:graham_cml_quiescent_vs_cml_dividing_up	SET	24	-0.1449	-0.0050398	0.19296	0.77364
Curated_gene_sets:graham_cml_quiescent_vs_cml_dividing_dn	SET	11	-0.25984	-0.0061207	0.25441	0.84645
Curated_gene_sets:graham_cml_quiescent_vs_normal_quiescent_up	SET	93	-0.083937	-0.005737	0.094048	0.81393
Curated_gene_sets:graham_cml_quiescent_vs_normal_quiescent_dn	SET	46	-0.050714	-0.0024407	0.14571	0.6361
Curated_gene_sets:graham_cml_quiescent_vs_normal_dividing_up	SET	57	-0.17163	-0.009192	0.12313	0.91832
Curated_gene_sets:graham_cml_quiescent_vs_normal_dividing_dn	SET	11	-0.11216	-0.002642	0.27294	0.65944
Curated_gene_sets:graham_cml_dividing_vs_normal_dividing_up	SET	12	-0.18778	-0.0046199	0.25743	0.76713
Curated_gene_sets:graham_cml_dividing_vs_normal_dividing_dn	SET	10	-0.038925	-0.00087425	0.2937	0.55272
Curated_gene_sets:graham_cml_dividing_vs_normal_quiescent_up	SET	184	0.044364	0.0042553	0.064876	0.24705
Curated_gene_sets:graham_cml_dividing_vs_normal_quiescent_dn	SET	90	-0.10415	-0.0070031	0.099653	0.852
Curated_gene_sets:graham_normal_quiescent_vs_normal_dividing_up	SET	60	0.10149	0.0055764	0.11709	0.19304
Curated_gene_sets:graham_normal_quiescent_vs_normal_dividing_dn	SET	90	0.096991	0.006522	0.092676	0.14766
Curated_gene_sets:bidus_metastasis_up	SET	213	0.15285	0.015762	0.058321	0.0043893
Curated_gene_sets:bidus_metastasis_dn	SET	149	-0.041949	-0.003624	0.071008	0.72266
Curated_gene_sets:wamunyokoli_ovarian_cancer_lmp_up	SET	266	0.038644	0.0044473	0.053185	0.23374
Curated_gene_sets:wamunyokoli_ovarian_cancer_lmp_dn	SET	194	0.091395	0.0089992	0.065121	0.080247
Curated_gene_sets:wamunyokoli_ovarian_cancer_grades_1_2_up	SET	138	0.080184	0.0066684	0.075602	0.14444
Curated_gene_sets:wamunyokoli_ovarian_cancer_grades_1_2_dn	SET	66	0.12518	0.0072128	0.11531	0.13884
Curated_gene_sets:mayburd_response_to_l663536_up	SET	29	0.083271	0.0031834	0.16514	0.30705
Curated_gene_sets:mayburd_response_to_l663536_dn	SET	55	-0.13396	-0.0070482	0.11027	0.88778
Curated_gene_sets:watanabe_ulcerative_colitis_with_cancer_up	SET	19	-0.10772	-0.0033341	0.2046	0.70072
Curated_gene_sets:watanabe_ulcerative_colitis_with_cancer_dn	SET	15	-0.3412	-0.0093844	0.21682	0.94221
Curated_gene_sets:dodd_nasopharyngeal_carcinoma_up	SET	1656	-0.021569	-0.0059694	0.022698	0.82901
Curated_gene_sets:dodd_nasopharyngeal_carcinoma_dn	SET	1348	0.026429	0.0066549	0.024595	0.14129
Curated_gene_sets:rodrigues_thyroid_carcinoma_poorly_differentiated_up	SET	630	0.078968	0.013855	0.035711	0.013513
Curated_gene_sets:rodrigues_thyroid_carcinoma_poorly_differentiated_dn	SET	752	0.073746	0.014092	0.033202	0.013176
Curated_gene_sets:rodrigues_thyroid_carcinoma_anaplastic_up	SET	697	0.038898	0.0071661	0.034841	0.13212
Curated_gene_sets:rodrigues_thyroid_carcinoma_anaplastic_dn	SET	506	0.019352	0.0030528	0.039558	0.31235
Curated_gene_sets:rodrigues_thyroid_carcinoma_up	SET	16	0.053276	0.0015133	0.22061	0.40459
Curated_gene_sets:rodrigues_thyroid_carcinoma_dn	SET	76	0.02098	0.0012969	0.11048	0.42469
Curated_gene_sets:gozgit_esr1_targets_up	SET	141	0.10573	0.0088875	0.077996	0.08762
Curated_gene_sets:gozgit_esr1_targets_dn	SET	728	-0.028991	-0.005454	0.035005	0.79622
Curated_gene_sets:hahtola_sezary_syndrom_up	SET	99	-0.1251	-0.0088207	0.092795	0.91118
Curated_gene_sets:hahtola_sezary_syndrom_dn	SET	40	0.26511	0.011899	0.14367	0.032512
Curated_gene_sets:hahtola_mycosis_fungoides_skin_up	SET	176	0.10699	0.010039	0.067517	0.056534
Curated_gene_sets:hahtola_mycosis_fungoides_skin_dn	SET	27	-0.20025	-0.0073869	0.16525	0.88719
Curated_gene_sets:hahtola_mycosis_fungoides_cd4_up	SET	61	0.066129	0.0036636	0.11853	0.28846
Curated_gene_sets:hahtola_mycosis_fungoides_cd4_dn	SET	111	0.018009	0.0013441	0.082143	0.41324
Curated_gene_sets:hahtola_mycosis_fungoides_up	SET	17	0.080416	0.0023545	0.21618	0.35495
Curated_gene_sets:hahtola_mycosis_fungoides_dn	SET	14	0.22677	0.0060256	0.225	0.15677
Curated_gene_sets:provenzani_metastasis_up	SET	196	0.11506	0.011387	0.063998	0.036103
Curated_gene_sets:provenzani_metastasis_dn	SET	139	-0.031225	-0.0026061	0.075491	0.66042
Curated_gene_sets:pacher_targets_of_igf1_and_igf2_up	SET	36	-0.060176	-0.0025627	0.15629	0.64989
Curated_gene_sets:liu_cdx2_targets_up	SET	35	0.07181	0.0030154	0.14715	0.31277
Curated_gene_sets:liu_cdx2_targets_dn	SET	8	-0.31453	-0.0063188	0.39369	0.78783
Curated_gene_sets:coldren_gefitinib_resistance_up	SET	85	0.083885	0.0054824	0.092943	0.18339
Curated_gene_sets:coldren_gefitinib_resistance_dn	SET	219	-0.03146	-0.0032892	0.05983	0.70049
Curated_gene_sets:kokkinakis_methionine_deprivation_48hr_up	SET	130	0.10527	0.0084993	0.084325	0.10594
Curated_gene_sets:kokkinakis_methionine_deprivation_48hr_dn	SET	60	-0.015007	-0.00082459	0.10877	0.55487
Curated_gene_sets:kokkinakis_methionine_deprivation_96hr_up	SET	118	0.083904	0.0064557	0.089406	0.17401
Curated_gene_sets:kokkinakis_methionine_deprivation_96hr_dn	SET	71	0.030843	0.001843	0.10184	0.381
Curated_gene_sets:pastural_riz1_targets_up	SET	10	-0.17711	-0.0039778	0.26236	0.75018
Curated_gene_sets:pastural_riz1_targets_dn	SET	5	-0.27512	-0.0043698	0.4302	0.73875
Curated_gene_sets:chow_rassf1_targets_up	SET	26	-0.11532	-0.0041745	0.14598	0.78522
Curated_gene_sets:chow_rassf1_targets_dn	SET	30	0.0089554	0.0003482	0.14617	0.47557
Curated_gene_sets:enk_uv_response_epidermis_up	SET	292	0.089912	0.010834	0.048431	0.031698
Curated_gene_sets:enk_uv_response_epidermis_dn	SET	513	0.0016106	0.00025578	0.040497	0.48414
Curated_gene_sets:enk_uv_response_keratinocyte_up	SET	529	-0.0076035	-0.0012257	0.037038	0.58133
Curated_gene_sets:enk_uv_response_keratinocyte_dn	SET	481	0.0086403	0.0013298	0.039962	0.41441
Curated_gene_sets:landis_breast_cancer_progression_up	SET	44	0.032977	0.0015523	0.1298	0.39972
Curated_gene_sets:landis_breast_cancer_progression_dn	SET	73	-0.05489	-0.0033255	0.11083	0.68979
Curated_gene_sets:geserick_tert_targets_dn	SET	21	-0.0291	-0.00094687	0.20776	0.5557
Curated_gene_sets:yemelyanov_gr_targets_dn	SET	12	0.66541	0.016371	0.26066	0.0053468
Curated_gene_sets:lau_apoptosis_cdkn2a_up	SET	55	-0.043844	-0.0023068	0.11428	0.64938
Curated_gene_sets:lau_apoptosis_cdkn2a_dn	SET	5	-0.40871	-0.0064917	0.32673	0.8945
Curated_gene_sets:delys_thyroid_cancer_up	SET	440	0.0044373	0.00065385	0.044043	0.45988
Curated_gene_sets:delys_thyroid_cancer_dn	SET	229	-0.014602	-0.0015607	0.06331	0.5912
Curated_gene_sets:chiaradonna_neoplastic_transformation_kras_cdc25_up	SET	56	-0.077237	-0.0041003	0.1214	0.73768
Curated_gene_sets:chiaradonna_neoplastic_transformation_kras_cdc25_dn	SET	51	0.040254	0.0020396	0.12752	0.37613
Curated_gene_sets:chiaradonna_neoplastic_transformation_kras_up	SET	128	0.12986	0.010404	0.076561	0.044939
Curated_gene_sets:chiaradonna_neoplastic_transformation_kras_dn	SET	138	0.060603	0.00504	0.076274	0.21345
Curated_gene_sets:chiaradonna_neoplastic_transformation_cdc25_up	SET	120	0.13268	0.010294	0.086443	0.062413
Curated_gene_sets:chiaradonna_neoplastic_transformation_cdc25_dn	SET	147	0.12638	0.010845	0.073974	0.043786
Curated_gene_sets:castellano_hras_targets_dn	SET	6	0.70102	0.012197	0.34433	0.020886
Curated_gene_sets:castellano_hras_and_nras_targets_up	SET	5	0.58135	0.0092339	0.40456	0.075368
Curated_gene_sets:castellano_hras_and_nras_targets_dn	SET	8	0.021848	0.00043892	0.28035	0.46894
Curated_gene_sets:castellano_nras_targets_up	SET	70	0.098738	0.0058584	0.10411	0.17146
Curated_gene_sets:castellano_nras_targets_dn	SET	13	0.50183	0.01285	0.24903	0.021955
Curated_gene_sets:chebotaev_gr_targets_up	SET	75	-0.062728	-0.0038519	0.10323	0.72829
Curated_gene_sets:chebotaev_gr_targets_dn	SET	122	0.19442	0.015209	0.087286	0.012967
Curated_gene_sets:berenjeno_rock_signaling_not_via_rhoa_up	SET	27	0.13925	0.0051368	0.16899	0.20497
Curated_gene_sets:berenjeno_rock_signaling_not_via_rhoa_dn	SET	48	0.43544	0.021406	0.13222	0.00049619
Curated_gene_sets:berenjeno_transformed_by_rhoa_reversibly_up	SET	7	0.14547	0.0027337	0.32772	0.32857
Curated_gene_sets:berenjeno_transformed_by_rhoa_reversibly_dn	SET	30	-0.25833	-0.010044	0.16332	0.94315
Curated_gene_sets:lindgren_bladder_cancer_cluster_1_up	SET	116	0.021378	0.001631	0.078753	0.39302
Curated_gene_sets:lindgren_bladder_cancer_cluster_1_dn	SET	379	0.029842	0.0040876	0.044785	0.2526
Curated_gene_sets:lindgren_bladder_cancer_cluster_2a_up	SET	8	0.21238	0.0042665	0.26611	0.21242
Curated_gene_sets:lindgren_bladder_cancer_cluster_2a_dn	SET	138	0.12447	0.010352	0.074061	0.046422
Curated_gene_sets:lindgren_bladder_cancer_cluster_3_up	SET	326	-0.034818	-0.0044291	0.047492	0.76825
Curated_gene_sets:lindgren_bladder_cancer_cluster_3_dn	SET	221	-0.08126	-0.008534	0.061323	0.90743
Curated_gene_sets:koinuma_colon_cancer_msi_up	SET	16	-0.13872	-0.0039404	0.20239	0.75346
Curated_gene_sets:koinuma_colon_cancer_msi_dn	SET	8	0.67431	0.013547	0.3607	0.030787
Curated_gene_sets:creighton_akt1_signaling_via_mtor_up	SET	34	-0.022244	-0.00092065	0.14819	0.55966
Curated_gene_sets:creighton_akt1_signaling_via_mtor_dn	SET	23	-0.0050947	-0.00017348	0.17065	0.51191
Curated_gene_sets:naderi_breast_cancer_prognosis_up	SET	49	0.083297	0.0041371	0.1258	0.25394
Curated_gene_sets:naderi_breast_cancer_prognosis_dn	SET	18	-0.13602	-0.004098	0.22702	0.72547
Curated_gene_sets:markey_rb1_chronic_lof_up	SET	112	0.074595	0.0055924	0.08285	0.18397
Curated_gene_sets:markey_rb1_chronic_lof_dn	SET	115	-0.073951	-0.0056175	0.084125	0.81031
Curated_gene_sets:markey_rb1_acute_lof_up	SET	231	0.054245	0.0058228	0.058438	0.17665
Curated_gene_sets:markey_rb1_acute_lof_dn	SET	224	0.061503	0.0065022	0.059606	0.15108
Curated_gene_sets:chin_breast_cancer_copy_number_up	SET	27	-0.16108	-0.0059422	0.1764	0.81942
Curated_gene_sets:chin_breast_cancer_copy_number_dn	SET	12	-0.17506	-0.0043068	0.23858	0.76844
Curated_gene_sets:graessmann_apoptosis_by_serum_deprivation_up	SET	550	-0.047404	-0.0077875	0.037854	0.89476
Curated_gene_sets:graessmann_apoptosis_by_serum_deprivation_dn	SET	229	0.084321	0.0090125	0.058057	0.073205
Curated_gene_sets:vanharanta_uterine_fibroid_up	SET	44	0.10278	0.0048382	0.13796	0.22813
Curated_gene_sets:vanharanta_uterine_fibroid_dn	SET	66	0.13292	0.0076584	0.1187	0.13141
Curated_gene_sets:vanharanta_uterine_fibroid_with_7q_deletion_up	SET	66	0.43718	0.025189	0.10189	8.9508e-06
Curated_gene_sets:vanharanta_uterine_fibroid_with_7q_deletion_dn	SET	36	0.081137	0.0034553	0.15073	0.29519
Curated_gene_sets:landis_erbb2_breast_tumors_65_up	SET	21	-0.11026	-0.0035877	0.18644	0.72288
Curated_gene_sets:landis_erbb2_breast_tumors_65_dn	SET	39	0.10821	0.0047961	0.14758	0.23171
Curated_gene_sets:landis_erbb2_breast_preneoplastic_up	SET	18	0.14351	0.0043236	0.22462	0.26144
Curated_gene_sets:landis_erbb2_breast_preneoplastic_dn	SET	57	-0.052478	-0.0028106	0.11751	0.6724
Curated_gene_sets:concannon_apoptosis_by_epoxomicin_up	SET	234	0.040294	0.0043529	0.0574	0.24135
Curated_gene_sets:concannon_apoptosis_by_epoxomicin_dn	SET	170	0.15094	0.013921	0.070431	0.01606
Curated_gene_sets:odonnell_metastasis_up	SET	73	-0.15458	-0.0093654	0.10658	0.92652
Curated_gene_sets:odonnell_metastasis_dn	SET	24	-0.0034425	-0.00011974	0.194	0.50708
Curated_gene_sets:graessmann_response_to_mc_and_serum_deprivation_up	SET	216	-0.10872	-0.01129	0.061551	0.96133
Curated_gene_sets:graessmann_response_to_mc_and_serum_deprivation_dn	SET	82	0.070711	0.0045395	0.097023	0.23307
Curated_gene_sets:graessmann_apoptosis_by_doxorubicin_up	SET	1122	-0.0095495	-0.0022072	0.025997	0.64331
Curated_gene_sets:graessmann_apoptosis_by_doxorubicin_dn	SET	1718	0.044632	0.01256	0.021968	0.021099
Curated_gene_sets:graessmann_response_to_mc_and_doxorubicin_up	SET	595	-0.0145	-0.0024748	0.035609	0.65807
Curated_gene_sets:graessmann_response_to_mc_and_doxorubicin_dn	SET	739	0.088354	0.016742	0.031589	0.0025819
Curated_gene_sets:gaussmann_mll_af4_fusion_targets_a_up	SET	190	-0.024389	-0.0023768	0.067835	0.6404
Curated_gene_sets:gaussmann_mll_af4_fusion_targets_a_dn	SET	89	0.12591	0.0084198	0.09487	0.092227
Curated_gene_sets:gaussmann_mll_af4_fusion_targets_b_up	SET	25	-0.13912	-0.0049386	0.19026	0.76767
Curated_gene_sets:gaussmann_mll_af4_fusion_targets_b_dn	SET	8	-0.12902	-0.0025919	0.33751	0.64886
Curated_gene_sets:gaussmann_mll_af4_fusion_targets_c_up	SET	164	-0.062057	-0.0056224	0.06889	0.81615
Curated_gene_sets:gaussmann_mll_af4_fusion_targets_c_dn	SET	18	0.13185	0.0039722	0.20409	0.25914
Curated_gene_sets:gaussmann_mll_af4_fusion_targets_d_up	SET	38	0.036469	0.0015955	0.15273	0.40564
Curated_gene_sets:gaussmann_mll_af4_fusion_targets_d_dn	SET	10	0.17432	0.0039151	0.23225	0.22646
Curated_gene_sets:gaussmann_mll_af4_fusion_targets_e_up	SET	97	0.015229	0.0010629	0.094208	0.43579
Curated_gene_sets:gaussmann_mll_af4_fusion_targets_e_dn	SET	22	-0.082883	-0.0027603	0.18933	0.66922
Curated_gene_sets:gaussmann_mll_af4_fusion_targets_f_up	SET	178	-0.023397	-0.0022077	0.067473	0.63561
Curated_gene_sets:gaussmann_mll_af4_fusion_targets_f_dn	SET	34	-0.25838	-0.010694	0.15459	0.95266
Curated_gene_sets:gaussmann_mll_af4_fusion_targets_g_up	SET	232	0.045715	0.0049177	0.058547	0.21746
Curated_gene_sets:gaussmann_mll_af4_fusion_targets_g_dn	SET	33	0.11151	0.0045471	0.15592	0.23725
Curated_gene_sets:berenjeno_transformed_by_rhoa_forever_up	SET	21	0.14108	0.0045905	0.208	0.24881
Curated_gene_sets:berenjeno_transformed_by_rhoa_forever_dn	SET	29	0.12585	0.0048112	0.168	0.22689
Curated_gene_sets:cairo_pml_targets_bound_by_myc_up	SET	20	0.065612	0.0020835	0.18099	0.35848
Curated_gene_sets:cairo_pml_targets_bound_by_myc_dn	SET	12	0.3458	0.0085074	0.26762	0.098163
Curated_gene_sets:ouellet_ovarian_cancer_invasive_vs_lmp_up	SET	118	-0.12906	-0.0099299	0.077847	0.95132
Curated_gene_sets:ouellet_ovarian_cancer_invasive_vs_lmp_dn	SET	13	-0.21333	-0.0054626	0.24284	0.81016
Curated_gene_sets:landis_erbb2_breast_tumors_324_up	SET	145	0.012291	0.0010476	0.074262	0.43427
Curated_gene_sets:landis_erbb2_breast_tumors_324_dn	SET	150	0.040892	0.0035445	0.073741	0.28961
Curated_gene_sets:barrier_cancer_relapse_normal_sample_up	SET	33	-0.042064	-0.0017152	0.16176	0.60258
Curated_gene_sets:barrier_cancer_relapse_normal_sample_dn	SET	30	0.07786	0.0030273	0.15598	0.30884
Curated_gene_sets:barrier_cancer_relapse_tumor_sample_up	SET	16	-0.16494	-0.0046852	0.20751	0.78665
Curated_gene_sets:barrier_cancer_relapse_tumor_sample_dn	SET	12	-0.26762	-0.006584	0.24836	0.85937
Curated_gene_sets:baris_thyroid_cancer_up	SET	24	0.22299	0.0077561	0.17406	0.10008
Curated_gene_sets:baris_thyroid_cancer_dn	SET	59	-0.01363	-0.00074266	0.11542	0.547
Curated_gene_sets:berenjeno_transformed_by_rhoa_up	SET	539	0.032712	0.0053213	0.036644	0.18602
Curated_gene_sets:berenjeno_transformed_by_rhoa_dn	SET	388	0.020118	0.0027876	0.044818	0.32676
Curated_gene_sets:takada_gastric_cancer_copy_number_up	SET	7	0.25483	0.0047889	0.39574	0.25981
Curated_gene_sets:takada_gastric_cancer_copy_number_dn	SET	31	0.063933	0.0025268	0.18775	0.36673
Curated_gene_sets:wang_barretts_esophagus_and_esophagus_cancer_up	SET	27	0.065635	0.0024212	0.16428	0.34476
Curated_gene_sets:wang_barretts_esophagus_and_esophagus_cancer_dn	SET	35	-0.17898	-0.0075157	0.13964	0.90002
Curated_gene_sets:kerley_response_to_cisplatin_up	SET	42	-0.036039	-0.0016575	0.13583	0.60462
Curated_gene_sets:kerley_response_to_cisplatin_dn	SET	5	-0.67098	-0.010657	0.45014	0.93196
Curated_gene_sets:missiaglia_regulated_by_methylation_up	SET	122	-0.016854	-0.0013184	0.081247	0.58217
Curated_gene_sets:missiaglia_regulated_by_methylation_dn	SET	118	0.10326	0.0079447	0.07939	0.096699
Curated_gene_sets:tang_senescence_tp53_targets_up	SET	33	0.11674	0.0047602	0.1669	0.24213
Curated_gene_sets:tang_senescence_tp53_targets_dn	SET	55	0.033036	0.0017381	0.11399	0.38598
Curated_gene_sets:wang_barretts_esophagus_up	SET	52	0.26631	0.013625	0.12249	0.014857
Curated_gene_sets:wang_barretts_esophagus_dn	SET	25	0.1238	0.0043948	0.18961	0.25691
Curated_gene_sets:wang_esophagus_cancer_vs_normal_up	SET	115	-0.03693	-0.0028053	0.083547	0.67076
Curated_gene_sets:wang_esophagus_cancer_vs_normal_dn	SET	102	-0.040556	-0.0029023	0.082773	0.68792
Curated_gene_sets:wang_esophagus_cancer_progression_up	SET	9	0.090743	0.0019335	0.28785	0.37629
Curated_gene_sets:siligan_targets_of_ews_fli1_fusion_up	SET	15	-0.22417	-0.0061656	0.22963	0.83552
Curated_gene_sets:siligan_targets_of_ews_fli1_fusion_dn	SET	18	0.065751	0.0019809	0.24161	0.39276
Curated_gene_sets:roylance_breast_cancer_16q_copy_number_up	SET	60	-0.20319	-0.011164	0.15654	0.90285
Curated_gene_sets:roylance_breast_cancer_16q_copy_number_dn	SET	24	0.23412	0.0081431	0.25717	0.18132
Curated_gene_sets:johansson_gliomagenesis_by_pdgfb_up	SET	55	-0.066344	-0.0034905	0.11686	0.71489
Curated_gene_sets:johansson_gliomagenesis_by_pdgfb_dn	SET	21	-0.29923	-0.0097366	0.18148	0.9504
Curated_gene_sets:mcbryan_pubertal_breast_3_4wk_up	SET	207	0.0064618	0.00065701	0.063611	0.45954
Curated_gene_sets:mcbryan_pubertal_breast_3_4wk_dn	SET	35	-0.13976	-0.0058687	0.15334	0.81897
Curated_gene_sets:mcbryan_pubertal_breast_4_5wk_up	SET	254	0.08299	0.0093359	0.057951	0.07607
Curated_gene_sets:mcbryan_pubertal_breast_4_5wk_dn	SET	190	0.051402	0.0050093	0.065602	0.21666
Curated_gene_sets:mcbryan_pubertal_breast_5_6wk_up	SET	119	0.1451	0.011211	0.082774	0.039813
Curated_gene_sets:mcbryan_pubertal_breast_5_6wk_dn	SET	123	0.13609	0.010689	0.077017	0.038619
Curated_gene_sets:mcbryan_pubertal_breast_6_7wk_up	SET	182	0.065663	0.0062642	0.064878	0.15575
Curated_gene_sets:mcbryan_pubertal_breast_6_7wk_dn	SET	75	0.17628	0.010825	0.10047	0.039674
Curated_gene_sets:vetter_targets_of_prkca_and_ets1_up	SET	16	0.46557	0.013225	0.22649	0.019916
Curated_gene_sets:vetter_targets_of_prkca_and_ets1_dn	SET	16	0.022421	0.00063688	0.22656	0.46058
Curated_gene_sets:dunne_targets_of_aml1_mtg8_fusion_up	SET	51	-0.1035	-0.0052444	0.12181	0.80226
Curated_gene_sets:dunne_targets_of_aml1_mtg8_fusion_dn	SET	20	-0.25197	-0.0080014	0.2077	0.88746
Curated_gene_sets:lui_thyroid_cancer_pax8_pparg_up	SET	45	-0.11668	-0.0055542	0.12963	0.81597
Curated_gene_sets:lui_thyroid_cancer_pax8_pparg_dn	SET	47	-0.11368	-0.0055303	0.12705	0.81456
Curated_gene_sets:hamai_apoptosis_via_trail_up	SET	653	0.024078	0.0042984	0.036449	0.25444
Curated_gene_sets:hamai_apoptosis_via_trail_dn	SET	197	-0.03286	-0.0032602	0.06089	0.70528
Curated_gene_sets:ouellet_cultured_ovarian_cancer_invasive_vs_lmp_up	SET	68	0.099489	0.0058183	0.10281	0.1666
Curated_gene_sets:ouellet_cultured_ovarian_cancer_invasive_vs_lmp_dn	SET	33	0.27678	0.011286	0.15574	0.037779
Curated_gene_sets:hummerich_benign_skin_tumor_up	SET	13	0.082518	0.002113	0.23027	0.36004
Curated_gene_sets:hummerich_benign_skin_tumor_dn	SET	16	0.22333	0.0063437	0.19898	0.13086
Curated_gene_sets:mcbryan_pubertal_tgfb1_targets_up	SET	159	0.089459	0.0079815	0.074238	0.11411
Curated_gene_sets:mcbryan_pubertal_tgfb1_targets_dn	SET	62	0.07414	0.0041408	0.11646	0.26219
Curated_gene_sets:hummerich_malignant_skin_tumor_up	SET	16	-0.040661	-0.001155	0.21122	0.57633
Curated_gene_sets:hummerich_malignant_skin_tumor_dn	SET	19	0.19642	0.0060794	0.18778	0.14778
Curated_gene_sets:lucas_hnf4a_targets_up	SET	58	0.080425	0.0043449	0.11632	0.24465
Curated_gene_sets:lucas_hnf4a_targets_dn	SET	6	-0.048959	-0.00085184	0.42629	0.54572
Curated_gene_sets:zirn_tretinoin_response_wt1_up	SET	23	-0.28898	-0.0098399	0.19929	0.92647
Curated_gene_sets:zirn_tretinoin_response_wt1_dn	SET	7	-0.49706	-0.0093409	0.34184	0.92703
Curated_gene_sets:zirn_tretinoin_response_up	SET	19	-0.0099611	-0.00030831	0.23067	0.51722
Curated_gene_sets:zirn_tretinoin_response_dn	SET	6	0.38841	0.006758	0.32178	0.11371
Curated_gene_sets:streicher_lsm1_targets_up	SET	46	-0.035795	-0.0017227	0.13804	0.6023
Curated_gene_sets:streicher_lsm1_targets_dn	SET	20	-0.1073	-0.0034072	0.20727	0.69765
Curated_gene_sets:busa_sam68_targets_up	SET	7	-0.17747	-0.0033352	0.3639	0.68711
Curated_gene_sets:busa_sam68_targets_dn	SET	7	-0.037421	-0.00070324	0.27457	0.5542
Curated_gene_sets:kan_response_to_arsenic_trioxide	SET	119	0.078869	0.0060937	0.083454	0.17232
Curated_gene_sets:lang_myb_family_targets	SET	28	-0.08077	-0.0030341	0.17328	0.67944
Curated_gene_sets:mcbryan_terminal_end_bud_up	SET	14	0.28022	0.0074461	0.22553	0.10703
Curated_gene_sets:mcbryan_terminal_end_bud_dn	SET	6	-0.21883	-0.0038075	0.40255	0.70664
Curated_gene_sets:nunoda_response_to_dasatinib_imatinib_up	SET	29	0.16192	0.0061902	0.15908	0.15437
Curated_gene_sets:nunoda_response_to_dasatinib_imatinib_dn	SET	13	0.48385	0.01239	0.2282	0.016997
Curated_gene_sets:darwiche_skin_tumor_promoter_up	SET	134	0.0052651	0.00043152	0.074571	0.47186
Curated_gene_sets:darwiche_skin_tumor_promoter_dn	SET	175	0.065394	0.0061185	0.064033	0.15357
Curated_gene_sets:darwiche_papilloma_risk_low_up	SET	152	0.067033	0.0058486	0.069792	0.16841
Curated_gene_sets:darwiche_papilloma_risk_low_dn	SET	157	0.014443	0.0012806	0.067891	0.41577
Curated_gene_sets:darwiche_papilloma_risk_high_up	SET	139	0.050209	0.0041906	0.072702	0.24491
Curated_gene_sets:darwiche_papilloma_risk_high_dn	SET	170	0.031793	0.0029322	0.065564	0.31387
Curated_gene_sets:darwiche_squamous_cell_carcinoma_up	SET	138	0.047105	0.0039175	0.072296	0.25735
Curated_gene_sets:darwiche_squamous_cell_carcinoma_dn	SET	171	0.03411	0.0031551	0.06578	0.30204
Curated_gene_sets:mahadevan_imatinib_resistance_up	SET	18	-0.15722	-0.0047366	0.24084	0.74305
Curated_gene_sets:mahadevan_imatinib_resistance_dn	SET	19	0.27696	0.0085723	0.23161	0.1159
Curated_gene_sets:tomida_metastasis_up	SET	26	-0.019802	-0.00071683	0.18183	0.54336
Curated_gene_sets:tomida_metastasis_dn	SET	18	-0.041112	-0.0012386	0.20297	0.58026
Curated_gene_sets:saenz_detox_pathway_and_carcinogenesis_dn	SET	12	-0.036848	-0.00090654	0.25168	0.5582
Curated_gene_sets:ozanne_ap1_targets_up	SET	17	-0.11752	-0.0034408	0.21021	0.71193
Curated_gene_sets:ozanne_ap1_targets_dn	SET	5	-0.078338	-0.0012443	0.51016	0.56102
Curated_gene_sets:hwang_prostate_cancer_markers	SET	28	-0.066904	-0.0025133	0.15513	0.66686
Curated_gene_sets:corradetti_mtor_pathway_regulators_dn	SET	5	-0.25666	-0.0040766	0.40739	0.73565
Curated_gene_sets:hu_angiogenesis_up	SET	21	-0.029616	-0.00096366	0.19342	0.56085
Curated_gene_sets:hu_angiogenesis_dn	SET	38	-0.1347	-0.0058933	0.12866	0.85244
Curated_gene_sets:begum_targets_of_pax3_foxo1_fusion_up	SET	59	0.11811	0.0064356	0.1309	0.18345
Curated_gene_sets:begum_targets_of_pax3_foxo1_fusion_dn	SET	44	-0.035346	-0.0016638	0.13748	0.60145
Curated_gene_sets:darwiche_papilloma_progression_risk	SET	72	0.053133	0.0031971	0.105	0.30642
Curated_gene_sets:shiraishi_plzf_targets_up	SET	10	-0.020694	-0.00046477	0.24461	0.53371
Curated_gene_sets:shiraishi_plzf_targets_dn	SET	9	0.030423	0.00064825	0.2602	0.45346
Curated_gene_sets:motamed_response_to_androgen_up	SET	6	0.051326	0.00089301	0.42749	0.45222
Curated_gene_sets:motamed_response_to_androgen_dn	SET	6	0.35725	0.0062157	0.3337	0.14219
Curated_gene_sets:ramjaun_apoptosis_by_tgfb1_via_smad4_up	SET	9	0.70623	0.015048	0.31257	0.011933
Curated_gene_sets:ramjaun_apoptosis_by_tgfb1_via_smad4_dn	SET	9	-0.20562	-0.0043814	0.26837	0.77822
Curated_gene_sets:ramjaun_apoptosis_by_tgfb1_via_mapk1_up	SET	6	0.11379	0.0019799	0.39793	0.38746
Curated_gene_sets:ramjaun_apoptosis_by_tgfb1_via_mapk1_dn	SET	8	-0.15433	-0.0031004	0.27941	0.70964
Curated_gene_sets:olsson_e2f3_targets_up	SET	24	-0.17321	-0.0060247	0.18544	0.82486
Curated_gene_sets:olsson_e2f3_targets_dn	SET	38	-0.15255	-0.0066743	0.15082	0.8441
Curated_gene_sets:marks_hdac_targets_up	SET	21	-0.035755	-0.0011634	0.22153	0.56411
Curated_gene_sets:marks_hdac_targets_dn	SET	15	0.064139	0.0017641	0.22024	0.38544
Curated_gene_sets:choi_atl_acute_stage	SET	5	0.19617	0.0031159	0.42284	0.32135
Curated_gene_sets:choi_atl_stage_predictor	SET	44	0.13039	0.0061378	0.13645	0.16964
Curated_gene_sets:wong_endmetrium_cancer_up	SET	25	-0.34526	-0.012256	0.16481	0.9819
Curated_gene_sets:wong_endmetrium_cancer_dn	SET	75	0.088104	0.0054102	0.11109	0.21388
Curated_gene_sets:wong_endometrial_cancer_late	SET	8	0.36079	0.0072482	0.29023	0.10692
Curated_gene_sets:abdulrahman_kidney_cancer_vhl_dn	SET	13	0.3108	0.0079583	0.2424	0.099897
Curated_gene_sets:kong_e2f1_targets	SET	9	-0.0018637	-3.9711e-05	0.30591	0.50243
Curated_gene_sets:kong_e2f3_targets	SET	96	0.023197	0.0016108	0.084952	0.3924
Curated_gene_sets:tanaka_methylated_in_esophageal_carcinoma	SET	101	0.086623	0.0061687	0.10559	0.206
Curated_gene_sets:eguchi_cell_cycle_rb1_targets	SET	23	0.14433	0.0049146	0.17465	0.20429
Curated_gene_sets:crosby_e2f4_targets	SET	6	0.30373	0.0052846	0.36954	0.20557
Curated_gene_sets:marks_acetylated_non_histone_proteins	SET	15	0.43137	0.011864	0.25543	0.045638
Curated_gene_sets:ivanov_mutated_in_colon_cancer	SET	13	0.03626	0.00092849	0.19547	0.42642
Curated_gene_sets:takayama_bound_by_ar	SET	10	0.14519	0.0032609	0.23337	0.26693
Curated_gene_sets:riz_erythroid_differentiation	SET	80	0.065139	0.0041307	0.094494	0.24531
Curated_gene_sets:riz_erythroid_differentiation_ccne1	SET	43	0.1978	0.0092048	0.13154	0.066325
Curated_gene_sets:riz_erythroid_differentiation_hbz	SET	36	0.096297	0.0041009	0.15429	0.26628
Curated_gene_sets:chassot_skin_wound	SET	11	-0.25423	-0.0059885	0.29572	0.80502
Curated_gene_sets:lastowska_neuroblastoma_copy_number_up	SET	182	-0.04608	-0.004396	0.064746	0.76167
Curated_gene_sets:lastowska_neuroblastoma_copy_number_dn	SET	788	0.03819	0.007463	0.036368	0.14684
Curated_gene_sets:mueller_methylated_in_glioblastoma	SET	40	-0.21195	-0.0095136	0.14586	0.92689
Curated_gene_sets:riz_erythroid_differentiation_hemgn	SET	26	0.14682	0.0053149	0.18461	0.21322
Curated_gene_sets:riz_erythroid_differentiation_apobec2	SET	24	0.22229	0.0077318	0.18725	0.1176
Curated_gene_sets:riz_erythroid_differentiation_6hr	SET	37	0.29773	0.012854	0.1487	0.022639
Curated_gene_sets:riz_erythroid_differentiation_12hr	SET	36	-0.021478	-0.00091466	0.15964	0.55351
Curated_gene_sets:ebauer_targets_of_pax3_foxo1_fusion_up	SET	192	0.063509	0.0062214	0.064597	0.16277
Curated_gene_sets:perez_tp53_targets	SET	1144	0.0045145	0.001053	0.027299	0.43433
Curated_gene_sets:perez_tp63_targets	SET	346	0.061929	0.0081119	0.049813	0.1069
Curated_gene_sets:perez_tp53_and_tp63_targets	SET	204	0.12269	0.012385	0.065132	0.029812
Curated_gene_sets:wakasugi_have_znf143_binding_sites	SET	61	0.030226	0.0016745	0.10579	0.38755
Curated_gene_sets:rodrigues_ntn1_and_dcc_targets	SET	31	-0.16601	-0.0065613	0.16526	0.84243
Curated_gene_sets:dacosta_uv_response_via_ercc3_xpcs_up	SET	26	-0.25924	-0.0093847	0.16553	0.94134
Curated_gene_sets:dacosta_uv_response_via_ercc3_xpcs_dn	SET	85	0.2229	0.014568	0.09984	0.012794
Curated_gene_sets:dacosta_uv_response_via_ercc3_ttd_up	SET	60	0.012256	0.00067339	0.10807	0.45485
Curated_gene_sets:dacosta_uv_response_via_ercc3_ttd_dn	SET	85	0.27754	0.018139	0.098825	0.0024919
Curated_gene_sets:turjanski_mapk1_and_mapk2_targets	SET	12	-0.38186	-0.0093945	0.26535	0.92493
Curated_gene_sets:turjanski_mapk8_and_mapk9_targets	SET	8	0.12797	0.0025709	0.3077	0.33874
Curated_gene_sets:turjanski_mapk7_targets	SET	8	-0.016898	-0.00033948	0.3371	0.51999
Curated_gene_sets:turjanski_mapk11_targets	SET	5	-0.30715	-0.0048785	0.42463	0.76526
Curated_gene_sets:turjanski_mapk14_targets	SET	10	0.0098449	0.00022111	0.27904	0.48593
Curated_gene_sets:mahadevan_gist_morphological_switch	SET	15	-0.20911	-0.0057513	0.24938	0.79913
Curated_gene_sets:appierto_response_to_fenretinide_up	SET	38	-0.17273	-0.0075571	0.13834	0.89409
Curated_gene_sets:appierto_response_to_fenretinide_dn	SET	51	0.1944	0.00985	0.11875	0.050823
Curated_gene_sets:nagy_tftc_components_human	SET	18	0.17858	0.00538	0.16784	0.14368
Curated_gene_sets:nagy_staga_components_human	SET	12	0.17125	0.0042132	0.18966	0.18328
Curated_gene_sets:nagy_pcaf_components_human	SET	8	0.3102	0.0062319	0.24687	0.10447
Curated_gene_sets:baker_hematopoesis_stat1_targets	SET	12	-0.037616	-0.00092544	0.23378	0.56391
Curated_gene_sets:baker_hematopoiesis_stat3_targets	SET	17	-0.034449	-0.0010086	0.19357	0.57062
Curated_gene_sets:baker_hematopoesis_stat5_targets	SET	6	0.1349	0.0023472	0.29672	0.32469
Curated_gene_sets:seiden_met_signaling	SET	20	-0.059985	-0.0019048	0.19306	0.62198
Curated_gene_sets:aung_gastric_cancer	SET	53	-0.1104	-0.005702	0.11819	0.82485
Curated_gene_sets:sanchez_mdm2_targets	SET	14	-0.00060683	-1.6125e-05	0.24236	0.501
Curated_gene_sets:breuhahn_growth_factor_signaling_in_liver_cancer	SET	23	0.098333	0.0033483	0.20534	0.31602
Curated_gene_sets:nakamura_lung_cancer	SET	8	0.41159	0.0082686	0.35124	0.12064
Curated_gene_sets:galluzzi_permeabilize_mitochondria	SET	42	-0.10836	-0.0049836	0.13478	0.78929
Curated_gene_sets:haegerstrand_response_to_imatinib	SET	9	0.10569	0.002252	0.32774	0.37354
Curated_gene_sets:mathew_fanconi_anemia_genes	SET	11	0.14046	0.0033087	0.2616	0.29566
Curated_gene_sets:midorikawa_amplified_in_liver_cancer	SET	52	-0.0023165	-0.00011852	0.16265	0.50568
Curated_gene_sets:gilmore_core_nfkb_pathway	SET	13	-0.10554	-0.0027024	0.23898	0.67062
Curated_gene_sets:scheidereit_ikk_targets	SET	17	0.21653	0.0063398	0.20987	0.15111
Curated_gene_sets:dutta_apoptosis_via_nfkb	SET	32	-0.073546	-0.0029532	0.15601	0.68133
Curated_gene_sets:debosscher_nfkb_targets_repressed_by_glucocorticoids	SET	23	-0.076984	-0.0026214	0.17871	0.66668
Curated_gene_sets:roversi_glioma_copy_number_dn	SET	54	0.15613	0.0081394	0.14679	0.14377
Curated_gene_sets:seiden_oncogenesis_by_met	SET	89	0.026179	0.0017506	0.098343	0.39504
Curated_gene_sets:hummerich_skin_cancer_progression_up	SET	83	-0.02185	-0.0014112	0.09853	0.58775
Curated_gene_sets:hummerich_skin_cancer_progression_dn	SET	102	-0.035569	-0.0025455	0.083839	0.66431
Curated_gene_sets:cavard_liver_cancer_malignant_vs_benign	SET	30	0.22466	0.0087351	0.1572	0.076493
Curated_gene_sets:klein_targets_of_bcr_abl1_fusion	SET	45	-0.23513	-0.011193	0.137	0.95694
Curated_gene_sets:roversi_glioma_loh_regions	SET	45	-0.32041	-0.015252	0.15961	0.97764
Curated_gene_sets:roversi_glioma_copy_number_up	SET	97	-0.014555	-0.0010159	0.11032	0.55248
Curated_gene_sets:rashi_response_to_ionizing_radiation_1	SET	37	0.064703	0.0027934	0.13738	0.31883
Curated_gene_sets:rashi_response_to_ionizing_radiation_2	SET	116	0.16679	0.012724	0.084701	0.024476
Curated_gene_sets:rashi_response_to_ionizing_radiation_3	SET	45	0.06677	0.0031784	0.1314	0.30568
Curated_gene_sets:rashi_response_to_ionizing_radiation_4	SET	48	0.03708	0.0018228	0.1334	0.39052
Curated_gene_sets:rashi_response_to_ionizing_radiation_5	SET	132	-0.0284	-0.0023103	0.078877	0.6406
Curated_gene_sets:rashi_response_to_ionizing_radiation_6	SET	74	0.042746	0.0026074	0.098091	0.3315
Curated_gene_sets:rashi_nfkb1_targets	SET	16	0.36667	0.010415	0.23986	0.063182
Curated_gene_sets:iwanaga_e2f1_targets_induced_by_serum	SET	24	-0.19018	-0.0066149	0.18427	0.84898
Curated_gene_sets:aigner_zeb1_targets	SET	34	-0.023707	-0.00098118	0.16153	0.55834
Curated_gene_sets:suzuki_amplified_in_oral_cancer	SET	17	0.39218	0.011483	0.23582	0.04816
Curated_gene_sets:hesson_tumor_suppressor_cluster_3p21_3	SET	8	0.19195	0.0038562	0.29033	0.25426
Curated_gene_sets:martin_interact_with_hdac	SET	42	0.30051	0.013821	0.14028	0.016094
Curated_gene_sets:lastowska_coamplified_with_mycn	SET	38	-0.24568	-0.010749	0.18043	0.91333
Curated_gene_sets:iwanaga_e2f1_targets_not_induced_by_serum	SET	6	0.34855	0.0060645	0.37847	0.17854
Curated_gene_sets:li_lung_cancer	SET	41	0.02845	0.0012928	0.12626	0.41087
Curated_gene_sets:li_amplified_in_lung_cancer	SET	180	0.058289	0.0055304	0.065043	0.18509
Curated_gene_sets:lindgren_bladder_cancer_cluster_2b	SET	382	0.025209	0.0034663	0.047606	0.29822
Curated_gene_sets:lindgren_bladder_cancer_high_recurrence	SET	49	0.088788	0.0044099	0.1375	0.25922
Curated_gene_sets:lindgren_bladder_cancer_with_loh_in_chr9q	SET	115	0.093552	0.0071064	0.083008	0.12988
Curated_gene_sets:nakamura_alveolar_epithelium	SET	5	-0.31663	-0.0050291	0.40432	0.78321
Curated_gene_sets:nakamura_bronchial_and_bronchiolar_epithelia	SET	6	-0.33408	-0.0058127	0.33372	0.8416
Curated_gene_sets:nakamura_lung_cancer_differentiation_markers	SET	14	-0.32432	-0.0086179	0.23005	0.9207
Curated_gene_sets:galluzzi_prevent_mitochondial_permeabilization	SET	23	-0.02593	-0.00088293	0.17522	0.55882
Curated_gene_sets:myllykangas_amplification_hot_spot_17	SET	18	-0.071277	-0.0021473	0.21429	0.63029
Curated_gene_sets:myllykangas_amplification_hot_spot_24	SET	14	0.11161	0.0029657	0.25201	0.32893
Curated_gene_sets:myllykangas_amplification_hot_spot_25	SET	9	0.12944	0.002758	0.2998	0.33296
Curated_gene_sets:myllykangas_amplification_hot_spot_7	SET	7	0.2063	0.0038769	0.35921	0.28288
Curated_gene_sets:myllykangas_amplification_hot_spot_27	SET	11	-0.12124	-0.0028558	0.31838	0.64832
Curated_gene_sets:myllykangas_amplification_hot_spot_15	SET	10	0.43818	0.0098415	0.28416	0.061545
Curated_gene_sets:myllykangas_amplification_hot_spot_29	SET	8	0.55559	0.011162	0.31228	0.037614
Curated_gene_sets:myllykangas_amplification_hot_spot_9	SET	8	-0.015461	-0.0003106	0.34941	0.51765
Curated_gene_sets:myllykangas_amplification_hot_spot_16	SET	9	-0.47132	-0.010043	0.32314	0.92765
Curated_gene_sets:ebauer_targets_of_pax3_foxo1_fusion_dn	SET	49	0.18387	0.0091323	0.13118	0.080514
Curated_gene_sets:ebauer_myogenic_targets_of_pax3_foxo1_fusion	SET	48	0.26924	0.013236	0.13019	0.019326
Curated_gene_sets:schavolt_targets_of_tp53_and_tp63	SET	15	0.38248	0.01052	0.21126	0.035118
Curated_gene_sets:myllykangas_amplification_hot_spot_8	SET	12	0.3664	0.0090143	0.2723	0.089227
Curated_gene_sets:myllykangas_amplification_hot_spot_23	SET	20	-0.13367	-0.0042446	0.19263	0.75613
Curated_gene_sets:myllykangas_amplification_hot_spot_2	SET	5	0.2378	0.0037771	0.50016	0.31724
Curated_gene_sets:myllykangas_amplification_hot_spot_21	SET	6	0.64923	0.011296	0.28493	0.011353
Curated_gene_sets:myllykangas_amplification_hot_spot_30	SET	5	-0.00058503	-9.2922e-06	0.30905	0.50076
Curated_gene_sets:myllykangas_amplification_hot_spot_6	SET	6	-0.1357	-0.0023611	0.27893	0.6867
Curated_gene_sets:myllykangas_amplification_hot_spot_12	SET	11	0.14126	0.0033275	0.25295	0.28827
Curated_gene_sets:mattioli_mgus_vs_pcl	SET	102	-0.033284	-0.002382	0.08639	0.64998
Curated_gene_sets:mattioli_mgus_vs_multiple_myeloma	SET	15	-0.13774	-0.0037883	0.19755	0.75716
Curated_gene_sets:farmer_breast_cancer_apocrine_vs_luminal	SET	324	-0.050216	-0.0063687	0.050623	0.83938
Curated_gene_sets:farmer_breast_cancer_apocrine_vs_basal	SET	325	-0.0445	-0.0056523	0.050129	0.81264
Curated_gene_sets:farmer_breast_cancer_basal_vs_lulminal	SET	324	-0.045102	-0.0057201	0.049534	0.81872
Curated_gene_sets:myllykangas_amplification_hot_spot_5	SET	6	0.31305	0.0054468	0.36762	0.19723
Curated_gene_sets:myllykangas_amplification_hot_spot_18	SET	5	-0.15278	-0.0024267	0.46754	0.62808
Curated_gene_sets:lui_thyroid_cancer_cluster_1	SET	51	-0.068492	-0.0034704	0.1297	0.70128
Curated_gene_sets:lui_thyroid_cancer_cluster_2	SET	43	0.0034391	0.00016004	0.12386	0.48892
Curated_gene_sets:lui_thyroid_cancer_cluster_3	SET	29	0.11137	0.0042574	0.1589	0.24171
Curated_gene_sets:lui_thyroid_cancer_cluster_4	SET	12	-0.15534	-0.0038217	0.26655	0.71998
Curated_gene_sets:lui_thyroid_cancer_cluster_5	SET	16	0.27873	0.0079174	0.22207	0.10472
Curated_gene_sets:myllykangas_amplification_hot_spot_22	SET	11	0.23108	0.0054431	0.27218	0.19795
Curated_gene_sets:myllykangas_amplification_hot_spot_1	SET	4	-0.18553	-0.0026358	0.50422	0.64355
Curated_gene_sets:myllykangas_amplification_hot_spot_13	SET	8	-0.041454	-0.0008328	0.28542	0.55774
Curated_gene_sets:grasemann_retinoblastoma_with_6p_amplification	SET	15	-0.018463	-0.00050781	0.23495	0.53132
Curated_gene_sets:lui_targets_of_pax8_pparg_fusion	SET	35	0.065622	0.0027556	0.14884	0.32965
Curated_gene_sets:schlosser_serum_response_up	SET	121	0.10053	0.0078317	0.078184	0.099271
Curated_gene_sets:schlosser_serum_response_augmented_by_myc	SET	105	0.13518	0.0098147	0.077222	0.040018
Curated_gene_sets:schlosser_myc_and_serum_response_synergy	SET	33	-0.074931	-0.0030554	0.13266	0.7139
Curated_gene_sets:schlosser_myc_targets_repressed_by_serum	SET	159	0.00045209	4.0336e-05	0.068305	0.49736
Curated_gene_sets:schlosser_myc_targets_and_serum_response_dn	SET	48	-0.070827	-0.0034818	0.12372	0.7165
Curated_gene_sets:schlosser_myc_targets_and_serum_response_up	SET	48	0.026283	0.0012921	0.11703	0.41115
Curated_gene_sets:schlosser_serum_response_dn	SET	692	-0.010818	-0.001986	0.033939	0.62504
Curated_gene_sets:mattioli_multiple_myeloma_subgroups	SET	16	-0.21146	-0.0060065	0.20301	0.8512
Curated_gene_sets:mattioli_multiple_myeloma_with_14q32_translocations	SET	36	-0.075561	-0.0032179	0.15395	0.68822
Curated_gene_sets:farmer_breast_cancer_cluster_1	SET	39	-0.108	-0.0047866	0.15076	0.76311
Curated_gene_sets:farmer_breast_cancer_cluster_8	SET	6	-0.18911	-0.0032903	0.34651	0.70738
Curated_gene_sets:farmer_breast_cancer_cluster_7	SET	20	-0.29699	-0.0094309	0.19867	0.93253
Curated_gene_sets:farmer_breast_cancer_cluster_2	SET	33	0.02608	0.0010635	0.13855	0.42535
Curated_gene_sets:rosty_cervical_cancer_proliferation_cluster	SET	140	0.088436	0.0074075	0.070746	0.10565
Curated_gene_sets:scheidereit_ikk_interacting_proteins	SET	54	0.074281	0.0038726	0.12571	0.27731
Curated_gene_sets:jaervinen_amplified_in_laryngeal_cancer	SET	40	0.059482	0.0026699	0.14184	0.33748
Curated_gene_sets:heidenblad_amplified_in_soft_tissue_cancer	SET	13	0.30494	0.0078083	0.22365	0.086377
Curated_gene_sets:heidenblad_amplified_in_bone_cancer	SET	7	0.45082	0.008472	0.31699	0.077491
Curated_gene_sets:ohashi_aurka_targets	SET	8	0.15355	0.0030847	0.27948	0.29137
Curated_gene_sets:ohashi_aurkb_targets	SET	8	0.29252	0.0058767	0.26462	0.13449
Curated_gene_sets:kobayashi_response_to_romidepsin	SET	19	-0.20981	-0.006494	0.20807	0.84336
Curated_gene_sets:la_men1_targets	SET	24	-0.39484	-0.013734	0.19051	0.98089
Curated_gene_sets:kommagani_tp63_gamma_targets	SET	9	0.28946	0.0061678	0.2607	0.13344
Curated_gene_sets:lund_silenced_by_methylation	SET	15	0.014682	0.00040381	0.22547	0.47404
Curated_gene_sets:honrado_breast_cancer_brca1_vs_brca2	SET	18	0.37377	0.01126	0.21561	0.041509
Curated_gene_sets:bowie_response_to_extracellular_matrix	SET	17	0.12161	0.0035605	0.19508	0.26652
Curated_gene_sets:bowie_response_to_tamoxifen	SET	18	0.20265	0.0061052	0.19984	0.15528
Curated_gene_sets:aiyar_cobra1_targets_up	SET	40	-0.025574	-0.0011479	0.13732	0.57387
Curated_gene_sets:aiyar_cobra1_targets_dn	SET	29	0.1352	0.0051685	0.15521	0.19186
Curated_gene_sets:li_cisplatin_resistance_dn	SET	33	-0.060274	-0.0024578	0.17617	0.63387
Curated_gene_sets:li_cisplatin_resistance_up	SET	26	0.14755	0.0053414	0.2037	0.23443
Curated_gene_sets:hernandez_aberrant_mitosis_by_docetacel_4nm_up	SET	22	-0.16598	-0.0055275	0.20809	0.78744
Curated_gene_sets:hernandez_aberrant_mitosis_by_docetacel_4nm_dn	SET	7	0.022595	0.00042463	0.34892	0.47418
Curated_gene_sets:hernandez_mitotic_arrest_by_docetaxel_1_up	SET	31	0.067068	0.0026508	0.16922	0.34593
Curated_gene_sets:hernandez_mitotic_arrest_by_docetaxel_1_dn	SET	39	0.088215	0.0039099	0.14525	0.27182
Curated_gene_sets:hernandez_aberrant_mitosis_by_docetacel_2nm_up	SET	73	0.21373	0.012949	0.11034	0.026379
Curated_gene_sets:hernandez_aberrant_mitosis_by_docetacel_2nm_dn	SET	22	-0.083386	-0.002777	0.1914	0.66845
Curated_gene_sets:hernandez_mitotic_arrest_by_docetaxel_2_up	SET	61	0.05166	0.002862	0.1133	0.3242
Curated_gene_sets:hernandez_mitotic_arrest_by_docetaxel_2_dn	SET	17	-0.07406	-0.0021684	0.19052	0.65126
Curated_gene_sets:xu_hgf_signaling_not_via_akt1_6hr	SET	25	0.26411	0.0093754	0.18128	0.072577
Curated_gene_sets:xu_hgf_targets_induced_by_akt1_6hr	SET	18	0.46995	0.014158	0.21963	0.016192
Curated_gene_sets:xu_hgf_signaling_not_via_akt1_48hr_up	SET	35	-0.24894	-0.010454	0.15491	0.94597
Curated_gene_sets:xu_hgf_signaling_not_via_akt1_48hr_dn	SET	18	-0.16939	-0.0051032	0.1996	0.80196
Curated_gene_sets:xu_hgf_targets_induced_by_akt1_48hr_up	SET	13	0.76524	0.019595	0.24697	0.00097376
Curated_gene_sets:xu_hgf_targets_induced_by_akt1_48hr_dn	SET	24	-0.10597	-0.003686	0.17093	0.73236
Curated_gene_sets:xu_hgf_targets_repressed_by_akt1_up	SET	10	-0.29376	-0.0065977	0.28388	0.84961
Curated_gene_sets:xu_hgf_targets_repressed_by_akt1_dn	SET	85	0.062345	0.0040746	0.091793	0.24851
Curated_gene_sets:xu_akt1_targets_6hr	SET	25	0.094953	0.0033707	0.17061	0.28892
Curated_gene_sets:xu_akt1_targets_48hr	SET	8	-0.085179	-0.0017112	0.34532	0.59742
Curated_gene_sets:shi_sparc_targets_up	SET	23	0.12062	0.0041073	0.18456	0.2567
Curated_gene_sets:shi_sparc_targets_dn	SET	11	0.029984	0.00070629	0.29636	0.45971
Curated_gene_sets:waesch_anaphase_promoting_complex	SET	12	0.058302	0.0014343	0.21784	0.39449
Curated_gene_sets:agarwal_akt_pathway_targets	SET	9	0.015394	0.00032801	0.31803	0.4807
Curated_gene_sets:neben_aml_with_flt3_or_nras_up	SET	8	-0.010647	-0.00021388	0.31305	0.51356
Curated_gene_sets:neben_aml_with_flt3_or_nras_dn	SET	12	0.038453	0.00094603	0.23869	0.43601
Curated_gene_sets:dirmeier_lmp1_response_early	SET	63	0.22216	0.012507	0.1152	0.026902
Curated_gene_sets:einav_interferon_signature_in_cancer	SET	27	-0.027916	-0.0010298	0.16742	0.56621
Curated_gene_sets:amundson_dna_damage_response_tp53	SET	16	0.25974	0.007378	0.21767	0.11638
Curated_gene_sets:snijders_amplified_in_head_and_neck_tumors	SET	37	0.15047	0.0064963	0.15391	0.16412
Curated_gene_sets:naishiro_ctnnb1_targets_with_lef1_motif	SET	8	-0.20105	-0.0040391	0.34113	0.72219
Curated_gene_sets:white_neuroblastoma_with_1p36.3_deletion	SET	19	0.25021	0.0077443	0.29382	0.19723
Curated_gene_sets:begum_targets_of_pax3_foxo1_fusion_and_pax3	SET	7	0.71066	0.013355	0.39323	0.035373
Curated_gene_sets:siligan_bound_by_ews_flt1_fusion	SET	47	0.068249	0.0033201	0.14277	0.31631
Curated_gene_sets:dauer_stat3_targets_up	SET	48	0.063237	0.0031087	0.13323	0.31753
Curated_gene_sets:dauer_stat3_targets_dn	SET	47	0.039621	0.0019274	0.13205	0.38207
Curated_gene_sets:patil_liver_cancer	SET	652	0.046309	0.0082611	0.034661	0.090775
Curated_gene_sets:korkola_embryonal_carcinoma	SET	10	0.15211	0.0034164	0.26614	0.28382
Curated_gene_sets:korkola_teratoma	SET	40	0.3747	0.016819	0.14413	0.0046696
Curated_gene_sets:korkola_yolk_sac_tumor	SET	61	-0.030533	-0.0016915	0.12268	0.59827
Curated_gene_sets:korkola_choriocarcinoma	SET	7	-0.066939	-0.001258	0.30839	0.58592
Curated_gene_sets:wang_methylated_in_breast_cancer	SET	35	0.019913	0.00083619	0.15112	0.44758
Curated_gene_sets:heidenblad_amplified_in_pancreatic_cancer	SET	56	0.13841	0.0073479	0.12057	0.1255
Curated_gene_sets:teramoto_opn_targets_cluster_1	SET	14	0.37459	0.0099535	0.20647	0.034826
Curated_gene_sets:teramoto_opn_targets_cluster_3	SET	8	-0.01657	-0.00033288	0.25572	0.52583
Curated_gene_sets:teramoto_opn_targets_cluster_4	SET	13	0.33015	0.0084538	0.26602	0.1073
Curated_gene_sets:teramoto_opn_targets_cluster_5	SET	7	-0.42748	-0.0080334	0.37938	0.87008
Curated_gene_sets:teramoto_opn_targets_cluster_6	SET	26	0.22479	0.0081374	0.15793	0.077328
Curated_gene_sets:teramoto_opn_targets_cluster_7	SET	18	0.016617	0.00050062	0.2142	0.46908
Curated_gene_sets:teramoto_opn_targets_cluster_8	SET	8	0.31797	0.0063879	0.35301	0.18387
Curated_gene_sets:seitz_neoplastic_transformation_by_8p_deletion_up	SET	73	0.23018	0.013946	0.11081	0.018898
Curated_gene_sets:seitz_neoplastic_transformation_by_8p_deletion_dn	SET	31	0.0025682	0.0001015	0.16669	0.49385
Curated_gene_sets:yordy_reciprocal_regulation_by_ets1_and_sp100_dn	SET	70	0.17546	0.010411	0.11359	0.06122
Curated_gene_sets:yordy_reciprocal_regulation_by_ets1_and_sp100_up	SET	23	0.0056705	0.00019308	0.17362	0.48697
Curated_gene_sets:meinhold_ovarian_cancer_low_grade_up	SET	12	0.019304	0.00047493	0.25323	0.46962
Curated_gene_sets:meinhold_ovarian_cancer_low_grade_dn	SET	18	0.054506	0.0016421	0.18676	0.3852
Curated_gene_sets:dacosta_ercc3_allele_xpcs_vs_ttd_up	SET	27	-0.28886	-0.010656	0.17061	0.95478
Curated_gene_sets:dacosta_ercc3_allele_xpcs_vs_ttd_dn	SET	34	0.023443	0.00097026	0.16082	0.44205
Curated_gene_sets:dacosta_low_dose_uv_response_via_ercc3_xpcs_up	SET	13	-0.023686	-0.0006065	0.23752	0.53972
Curated_gene_sets:dacosta_low_dose_uv_response_via_ercc3_xpcs_dn	SET	8	0.21423	0.0043037	0.30294	0.23974
Curated_gene_sets:dacosta_uv_response_via_ercc3_up	SET	309	0.028096	0.0034812	0.047032	0.27513
Curated_gene_sets:dacosta_uv_response_via_ercc3_dn	SET	854	0.071713	0.014564	0.0329	0.014644
Curated_gene_sets:dacosta_uv_response_via_ercc3_common_dn	SET	464	0.038803	0.005868	0.044538	0.19182
Curated_gene_sets:dirmeier_lmp1_response_late_up	SET	57	-0.0084894	-0.00045468	0.12097	0.52797
Curated_gene_sets:dirmeier_lmp1_response_late_dn	SET	30	0.065835	0.0025598	0.15133	0.33177
Curated_gene_sets:heidenblad_amplicon_8q24_up	SET	39	-0.21958	-0.0097322	0.13979	0.94188
Curated_gene_sets:heidenblad_amplicon_8q24_dn	SET	39	0.054726	0.0024255	0.14812	0.35589
Curated_gene_sets:heidenblad_amplicon_12p11_12_up	SET	36	0.28464	0.012122	0.15453	0.032743
Curated_gene_sets:heidenblad_amplicon_12p11_12_dn	SET	21	0.19776	0.0064348	0.18883	0.14748
Curated_gene_sets:amundson_response_to_arsenite	SET	213	-0.021455	-0.0022126	0.060986	0.63751
Curated_gene_sets:fung_il2_signaling_2	SET	11	-0.47834	-0.011267	0.31052	0.93826
Curated_gene_sets:fung_il2_signaling_1	SET	10	0.45849	0.010298	0.27041	0.044996
Curated_gene_sets:fung_il2_targets_with_stat5_binding_sites_t1	SET	9	-0.48789	-0.010396	0.33409	0.9279
Curated_gene_sets:fung_il2_targets_with_stat5_binding_sites	SET	7	0.34585	0.0064994	0.33686	0.15229
Curated_gene_sets:sasaki_targets_of_tp73_and_tp63	SET	12	-0.70658	-0.017383	0.28388	0.99359
Curated_gene_sets:yanagihara_esx1_targets	SET	28	-0.4155	-0.015608	0.17914	0.98981
Curated_gene_sets:weinmann_adaptation_to_hypoxia_up	SET	27	-0.23499	-0.0086687	0.18015	0.90395
Curated_gene_sets:weinmann_adaptation_to_hypoxia_dn	SET	39	-0.050395	-0.0022336	0.15821	0.62496
Curated_gene_sets:tsunoda_cisplatin_resistance_up	SET	14	0.57344	0.015238	0.24771	0.010312
Curated_gene_sets:tsunoda_cisplatin_resistance_dn	SET	50	0.10287	0.005161	0.13264	0.219
Curated_gene_sets:maina_hypoxia_vhl_targets_up	SET	6	0.1671	0.0029074	0.37551	0.32816
Curated_gene_sets:martoriati_mdm4_targets_neuroepithelium_up	SET	165	-0.086025	-0.0078174	0.069847	0.89095
Curated_gene_sets:martoriati_mdm4_targets_neuroepithelium_dn	SET	158	-0.050319	-0.0044755	0.075171	0.74838
Curated_gene_sets:martoriati_mdm4_targets_fetal_liver_up	SET	228	-0.049657	-0.005296	0.058805	0.80078
Curated_gene_sets:martoriati_mdm4_targets_fetal_liver_dn	SET	503	0.025711	0.0040443	0.039561	0.25788
Curated_gene_sets:li_wilms_tumor_anaplastic_up	SET	17	0.24002	0.0070274	0.19796	0.11267
Curated_gene_sets:li_wilms_tumor_anaplastic_dn	SET	5	0.063486	0.0010084	0.44616	0.44342
Curated_gene_sets:borlak_liver_cancer_egf_up	SET	52	-0.10691	-0.0054696	0.12647	0.80104
Curated_gene_sets:mann_response_to_amifostine_up	SET	19	0.26616	0.0082381	0.20312	0.095048
Curated_gene_sets:mann_response_to_amifostine_dn	SET	9	-0.25116	-0.0053517	0.32383	0.78101
Curated_gene_sets:yan_escape_from_anoikis	SET	23	0.086124	0.0029326	0.17179	0.30807
Curated_gene_sets:lien_breast_carcinoma_metaplastic_vs_ductal_up	SET	81	-0.013236	-0.00084453	0.10343	0.55091
Curated_gene_sets:lien_breast_carcinoma_metaplastic_vs_ductal_dn	SET	111	-0.0066903	-0.00049935	0.080057	0.5333
Curated_gene_sets:wood_ebv_ebna1_targets_up	SET	108	0.27718	0.020408	0.087611	0.00077986
Curated_gene_sets:wood_ebv_ebna1_targets_dn	SET	48	0.087573	0.0043051	0.13248	0.25429
Curated_gene_sets:mohankumar_hoxa1_targets_up	SET	402	0.017454	0.0024608	0.04273	0.34146
Curated_gene_sets:mohankumar_hoxa1_targets_dn	SET	162	-0.086898	-0.0078252	0.071292	0.88855
Curated_gene_sets:dawson_methylated_in_lymphoma_tcl1	SET	58	0.11611	0.0062728	0.13323	0.19175
Curated_gene_sets:murata_virulence_of_h_pilori	SET	21	0.039017	0.0012695	0.2068	0.42518
Curated_gene_sets:wang_hcp_prostate_cancer	SET	106	-0.086251	-0.0062917	0.088448	0.83525
Curated_gene_sets:johansson_brain_cancer_early_vs_late_up	SET	8	-0.26882	-0.0054005	0.27398	0.83674
Curated_gene_sets:johansson_brain_cancer_early_vs_late_dn	SET	42	0.22401	0.010302	0.13367	0.046891
Curated_gene_sets:wiemann_telomere_shortening_and_chronic_liver_damage_up	SET	11	0.21883	0.0051547	0.30986	0.24002
Curated_gene_sets:maina_vhl_targets_up	SET	10	-0.28228	-0.0063399	0.27214	0.85019
Curated_gene_sets:maina_vhl_targets_dn	SET	16	0.10595	0.0030095	0.21237	0.30893
Curated_gene_sets:gruetzmann_pancreatic_cancer_up	SET	345	0.054571	0.007138	0.048036	0.12797
Curated_gene_sets:gruetzmann_pancreatic_cancer_dn	SET	193	0.06672	0.0065527	0.063372	0.14622
Curated_gene_sets:jazag_tgfb1_signaling_up	SET	105	-0.094424	-0.0068555	0.083617	0.87059
Curated_gene_sets:jazag_tgfb1_signaling_dn	SET	34	0.17488	0.007238	0.14443	0.11299
Curated_gene_sets:jazag_tgfb1_signaling_via_smad4_up	SET	107	-0.020375	-0.0014932	0.082023	0.59809
Curated_gene_sets:jazag_tgfb1_signaling_via_smad4_dn	SET	66	-0.0011432	-6.5868e-05	0.10632	0.50429
Curated_gene_sets:li_wilms_tumor_vs_fetal_kidney_2_up	SET	29	-0.16827	-0.0064327	0.16512	0.84591
Curated_gene_sets:li_wilms_tumor_vs_fetal_kidney_2_dn	SET	49	0.10194	0.0050634	0.13671	0.22793
Curated_gene_sets:simbulan_uv_response_normal_up	SET	9	0.077128	0.0016434	0.27442	0.38933
Curated_gene_sets:simbulan_uv_response_normal_dn	SET	33	-0.0029254	-0.00011929	0.15635	0.50746
Curated_gene_sets:simbulan_uv_response_immortalized_dn	SET	31	0.095312	0.003767	0.16947	0.28693
Curated_gene_sets:ceballos_targets_of_tp53_and_myc_up	SET	21	0.15866	0.0051625	0.18443	0.19483
Curated_gene_sets:ceballos_targets_of_tp53_and_myc_dn	SET	35	0.27332	0.011477	0.14071	0.026052
Curated_gene_sets:inamura_lung_cancer_scc_up	SET	13	-0.068867	-0.0017634	0.22039	0.62266
Curated_gene_sets:inamura_lung_cancer_scc_dn	SET	14	0.25741	0.0068398	0.24684	0.14852
Curated_gene_sets:inamura_lung_cancer_scc_subtypes_up	SET	15	0.11706	0.0032195	0.20791	0.28671
Curated_gene_sets:sasai_resistance_to_neoplastic_transfromation	SET	50	0.079221	0.0039746	0.12969	0.27066
Curated_gene_sets:kim_myc_amplification_targets_up	SET	196	-0.040575	-0.0040155	0.063925	0.73719
Curated_gene_sets:kim_myc_amplification_targets_dn	SET	97	-0.13412	-0.0093611	0.096425	0.91787
Curated_gene_sets:kim_mycn_amplification_targets_up	SET	93	0.083785	0.0057266	0.094466	0.18756
Curated_gene_sets:kim_mycn_amplification_targets_dn	SET	102	0.03444	0.0024646	0.091657	0.35356
Curated_gene_sets:kim_mycl1_amplification_targets_up	SET	13	-0.048612	-0.0012448	0.25797	0.57473
Curated_gene_sets:kim_mycl1_amplification_targets_dn	SET	19	0.36159	0.011192	0.20845	0.04141
Curated_gene_sets:tsai_response_to_ionizing_radiation	SET	146	0.045242	0.0038693	0.073343	0.26867
Curated_gene_sets:yang_breast_cancer_esr1_up	SET	36	0.059171	0.0025199	0.14731	0.34397
Curated_gene_sets:yang_breast_cancer_esr1_dn	SET	25	-0.30703	-0.010899	0.18971	0.94721
Curated_gene_sets:yang_breast_cancer_esr1_laser_up	SET	31	0.39537	0.015626	0.14534	0.0032638
Curated_gene_sets:yang_breast_cancer_esr1_laser_dn	SET	48	-0.23956	-0.011777	0.1366	0.96025
Curated_gene_sets:yang_breast_cancer_esr1_bulk_up	SET	26	-0.29561	-0.010701	0.18609	0.94391
Curated_gene_sets:yang_breast_cancer_esr1_bulk_dn	SET	23	0.0031744	0.00010809	0.20138	0.49371
Curated_gene_sets:wang_response_to_bexarotene_up	SET	33	0.055228	0.002252	0.13876	0.34531
Curated_gene_sets:wang_response_to_bexarotene_dn	SET	29	-0.09237	-0.0035312	0.17202	0.70435
Curated_gene_sets:stanhill_hras_transfromation_up	SET	7	0.68108	0.012799	0.39085	0.040711
Curated_gene_sets:ren_mif_targets_dn	SET	5	-0.0013709	-2.1775e-05	0.3734	0.50146
Curated_gene_sets:semba_fhit_targets_up	SET	11	0.10074	0.002373	0.25833	0.34828
Curated_gene_sets:semba_fhit_targets_dn	SET	9	0.16362	0.0034865	0.31156	0.29973
Curated_gene_sets:shank_tal1_targets_dn	SET	10	-0.13491	-0.00303	0.24592	0.70835
Curated_gene_sets:hasina_nol7_targets_up	SET	12	-0.084023	-0.0020671	0.25143	0.63088
Curated_gene_sets:hasina_nol7_targets_dn	SET	13	0.51932	0.013298	0.2819	0.032732
Curated_gene_sets:kondo_hypoxia	SET	10	-0.028531	-0.00064079	0.27963	0.54063
Curated_gene_sets:howlin_pubertal_mammary_gland	SET	64	-0.19295	-0.010948	0.11922	0.94721
Curated_gene_sets:kreppel_cd99_targets_dn	SET	7	0.46372	0.0087144	0.32597	0.077439
Curated_gene_sets:hatada_methylated_in_lung_cancer_up	SET	360	0.015248	0.0020366	0.048403	0.37637
Curated_gene_sets:hatada_methylated_in_lung_cancer_dn	SET	31	0.042886	0.001695	0.16857	0.39959
Curated_gene_sets:calvet_irinotecan_sensitive_vs_resistant_up	SET	5	0.30035	0.0047705	0.46869	0.26083
Curated_gene_sets:calvet_irinotecan_sensitive_vs_reverted_up	SET	5	-0.021712	-0.00034486	0.39682	0.52182
Curated_gene_sets:calvet_irinotecan_sensitive_vs_reverted_dn	SET	5	0.24937	0.0039608	0.38736	0.25987
Curated_gene_sets:furukawa_dusp6_targets_pci35_up	SET	72	0.083574	0.0050288	0.10406	0.21095
Curated_gene_sets:furukawa_dusp6_targets_pci35_dn	SET	70	0.0046591	0.00027644	0.10168	0.48173
Curated_gene_sets:karakas_tgfb1_signaling	SET	19	0.38322	0.011861	0.22427	0.043754
Curated_gene_sets:sheth_liver_cancer_vs_txnip_loss_pam1	SET	252	-0.062158	-0.0069652	0.057406	0.86054
Curated_gene_sets:sheth_liver_cancer_vs_txnip_loss_pam2	SET	164	-0.13505	-0.012236	0.06616	0.97938
Curated_gene_sets:sheth_liver_cancer_vs_txnip_loss_pam3	SET	72	0.064929	0.0039069	0.10453	0.26726
Curated_gene_sets:sheth_liver_cancer_vs_txnip_loss_pam4	SET	275	-0.070068	-0.0081972	0.054166	0.90209
Curated_gene_sets:sheth_liver_cancer_vs_txnip_loss_pam5	SET	105	-0.068407	-0.0049665	0.090288	0.77566
Curated_gene_sets:sheth_liver_cancer_vs_txnip_loss_pam6	SET	51	0.18805	0.0095283	0.12759	0.070272
Curated_gene_sets:lien_breast_carcinoma_metaplastic	SET	33	-0.019389	-0.00079061	0.15962	0.54834
Curated_gene_sets:schmahl_pdgf_signaling	SET	9	-0.059368	-0.001265	0.31303	0.57521
Curated_gene_sets:tomlins_prostate_cancer_up	SET	39	0.010168	0.00045066	0.13956	0.47096
Curated_gene_sets:tomlins_prostate_cancer_dn	SET	40	0.051576	0.002315	0.14213	0.35835
Curated_gene_sets:tomlins_metastasis_up	SET	13	-0.15014	-0.0038446	0.21945	0.75307
Curated_gene_sets:tomlins_metastasis_dn	SET	20	-0.046391	-0.0014731	0.19707	0.59305
Curated_gene_sets:liang_hematopoiesis_stem_cell_number_large_vs_tiny_up	SET	41	-0.021336	-0.00096956	0.12781	0.56629
Curated_gene_sets:liang_hematopoiesis_stem_cell_number_large_vs_tiny_dn	SET	42	0.12075	0.0055534	0.1404	0.19488
Curated_gene_sets:liang_hematopoiesis_stem_cell_number_small_vs_huge_up	SET	38	-0.14933	-0.0065333	0.14377	0.85052
Curated_gene_sets:liang_hematopoiesis_stem_cell_number_small_vs_huge_dn	SET	33	0.052469	0.0021395	0.1546	0.36716
Curated_gene_sets:spielman_lymphoblast_european_vs_asian_2fc_up	SET	13	0.45808	0.01173	0.25576	0.036652
Curated_gene_sets:spielman_lymphoblast_european_vs_asian_2fc_dn	SET	20	-0.23365	-0.0074194	0.20936	0.86779
Curated_gene_sets:spielman_lymphoblast_european_vs_asian_up	SET	483	0.023462	0.0036183	0.03855	0.27139
Curated_gene_sets:spielman_lymphoblast_european_vs_asian_dn	SET	587	0.042326	0.0071765	0.036001	0.11987
Curated_gene_sets:hui_mapk14_targets_up	SET	19	0.15741	0.0048721	0.19515	0.20995
Curated_gene_sets:dierick_serotonin_function_genes	SET	7	-0.57597	-0.010824	0.32928	0.95986
Curated_gene_sets:theodorou_mammary_tumorigenesis	SET	30	0.31724	0.012335	0.1825	0.041085
Curated_gene_sets:ballif_developmental_disability_p16_p12_deletion	SET	14	0.087029	0.0023125	0.23135	0.3534
Curated_gene_sets:schlesinger_methylated_in_colon_cancer	SET	10	-0.15978	-0.0035887	0.30544	0.69955
Curated_gene_sets:jiang_core_duplicon_genes	SET	7	0.019235	0.00036147	0.33914	0.47739
Curated_gene_sets:pujana_breast_cancer_lit_int_network	SET	102	-0.0022561	-0.00016146	0.084481	0.51065
Curated_gene_sets:pujana_xprss_int_network	SET	167	-0.031617	-0.0028904	0.065278	0.68593
Curated_gene_sets:pujana_brca1_pcc_network	SET	1590	0.034583	0.0093953	0.022073	0.058598
Curated_gene_sets:pujana_brca2_pcc_network	SET	418	0.035564	0.0051107	0.041903	0.19803
Curated_gene_sets:pujana_atm_pcc_network	SET	1355	0.0035335	0.00089189	0.024085	0.44168
Curated_gene_sets:pujana_chek2_pcc_network	SET	756	-0.017645	-0.0033802	0.031017	0.71527
Curated_gene_sets:pujana_brca_centered_network	SET	118	-0.024836	-0.0019109	0.077387	0.62587
Curated_gene_sets:schlesinger_h3k27me3_in_normal_and_methylated_in_cancer	SET	26	0.39842	0.014423	0.18998	0.017998
Curated_gene_sets:schlesinger_methylated_de_novo_in_cancer	SET	88	0.016815	0.0011181	0.099191	0.4327
Curated_gene_sets:goering_blood_hdl_cholesterol_qtl_cis	SET	11	-0.24655	-0.0058075	0.23999	0.84785
Curated_gene_sets:goering_blood_hdl_cholesterol_qtl_trans	SET	13	0.47283	0.012107	0.21679	0.014595
Curated_gene_sets:khetchoumian_trim24_targets_up	SET	46	-0.11455	-0.0055128	0.13359	0.8044
Curated_gene_sets:khetchoumian_trim24_targets_dn	SET	8	0.1404	0.0028206	0.36068	0.34854
Curated_gene_sets:ohm_methylated_in_adult_cancers	SET	28	0.21694	0.0081493	0.17027	0.10132
Curated_gene_sets:ohm_embryonic_carcinoma_up	SET	6	-0.12207	-0.0021238	0.37343	0.62812
Curated_gene_sets:ohm_embryonic_carcinoma_dn	SET	9	0.1245	0.0026528	0.31483	0.34626
Curated_gene_sets:alcala_apoptosis	SET	85	-0.085864	-0.0056118	0.089843	0.83038
Curated_gene_sets:okawa_neuroblastoma_1p36_31_deletion	SET	22	0.24993	0.0083234	0.31318	0.21243
Curated_gene_sets:cowling_mycn_targets	SET	42	-0.046086	-0.0021196	0.13578	0.63285
Curated_gene_sets:gross_hypoxia_via_hif1a_only	SET	9	0.57675	0.012289	0.31228	0.032387
Curated_gene_sets:falvella_smokers_with_lung_cancer	SET	78	0.15318	0.0095919	0.10692	0.075995
Curated_gene_sets:ozen_mir125b1_targets	SET	22	-0.18434	-0.0061391	0.15769	0.87879
Curated_gene_sets:galie_tumor_angiogenesis	SET	8	-0.15301	-0.0030739	0.33568	0.67574
Curated_gene_sets:galie_tumor_stemness_genes	SET	6	0.24787	0.0043127	0.38593	0.26035
Curated_gene_sets:kauffmann_melanoma_relapse_up	SET	60	-0.033776	-0.0018558	0.11294	0.61755
Curated_gene_sets:kauffmann_melanoma_relapse_dn	SET	6	-0.20415	-0.0035521	0.36092	0.71418
Curated_gene_sets:williams_esr1_targets_up	SET	25	0.03794	0.0013468	0.19167	0.42154
Curated_gene_sets:williams_esr1_targets_dn	SET	6	-0.22316	-0.0038827	0.36108	0.73172
Curated_gene_sets:williams_esr2_targets_up	SET	29	0.048817	0.0018662	0.15365	0.37535
Curated_gene_sets:williams_esr2_targets_dn	SET	11	0.29206	0.0068795	0.30148	0.16634
Curated_gene_sets:gross_elk3_targets_up	SET	27	-0.081953	-0.0030232	0.19033	0.66661
Curated_gene_sets:gross_elk3_targets_dn	SET	31	-0.019521	-0.00077153	0.15669	0.54957
Curated_gene_sets:gross_hypoxia_via_elk3_up	SET	203	0.045233	0.004555	0.061822	0.23219
Curated_gene_sets:gross_hypoxia_via_elk3_dn	SET	155	0.04102	0.0036138	0.075315	0.293
Curated_gene_sets:gross_hif1a_targets_up	SET	7	-0.27986	-0.0052593	0.39179	0.76248
Curated_gene_sets:gross_hif1a_targets_dn	SET	26	0.02733	0.00098934	0.16356	0.43365
Curated_gene_sets:gross_hypoxia_via_hif1a_up	SET	75	-0.044912	-0.002758	0.10092	0.67185
Curated_gene_sets:gross_hypoxia_via_hif1a_dn	SET	107	-0.15428	-0.011307	0.085544	0.96434
Curated_gene_sets:gross_hypoxia_via_elk3_only_up	SET	32	0.085876	0.0034483	0.17657	0.31336
Curated_gene_sets:gross_hypoxia_via_elk3_only_dn	SET	43	-0.12296	-0.005722	0.1347	0.81933
Curated_gene_sets:gross_hypoxia_via_elk3_and_hif1a_up	SET	142	0.020821	0.0017563	0.074733	0.39027
Curated_gene_sets:gross_hypoxia_via_elk3_and_hif1a_dn	SET	101	0.13545	0.0096462	0.087108	0.05998
Curated_gene_sets:nuytten_nipp1_targets_up	SET	754	0.033328	0.0063766	0.032632	0.15355
Curated_gene_sets:nuytten_nipp1_targets_dn	SET	835	0.041705	0.0083792	0.031117	0.090088
Curated_gene_sets:nuytten_ezh2_targets_up	SET	1025	0.038142	0.0084479	0.028468	0.090159
Curated_gene_sets:nuytten_ezh2_targets_dn	SET	1001	-0.0036713	-0.00080407	0.027598	0.55291
[truncated: 13,490 more rows]

## Sheet: Supplementary Data 5
Supplementary Data 5. Gene set significant results with DEPICT (FDR < 0.00001)
GO:0001701	Original gene set description	P-value	False discovery rate
MP:0002085	in utero embryonic development	4.9175e-08	Yes
KEGG_HEDGEHOG_SIGNALING_PATHWAY	abnormal embryonic tissue morphology	2.15552e-06	Yes
MP:0002188	KEGG_HEDGEHOG_SIGNALING_PATHWAY	1.02875e-05	Yes
MP:0011098	small heart	1.06959e-05	Yes
MP:0011099	complete embryonic lethality during organogenesis	1.32807e-05	Yes
GO:0005667	complete lethality throughout fetal growth and development	1.51887e-05	Yes
MP:0010402	transcription factor complex	1.82176e-05	Yes
MP:0003984	ventricular septal defect	2.46378e-05	No
MP:0000428	embryonic growth retardation	2.74212e-05	No
MP:0011091	abnormal craniofacial morphology	2.91813e-05	No
GO:0060429	complete prenatal lethality	3.15515e-05	No
ENSG00000115266	epithelium development	3.37557e-05	No
MP:0001914	APC2 subnetwork	3.44272e-05	No
ENSG00000196911	hemorrhage	3.86769e-05	No
ENSG00000170276	KPNA5 subnetwork	4.33547e-05	No
GO:0008134	ENSG00000170276 subnetwork	4.36441e-05	No
GO:0030855	transcription factor binding	5.05754e-05	No
MP:0001926	epithelial cell differentiation	6.03639e-05	No
GO:0035107	female infertility	6.54697e-05	No
GO:0035108	appendage morphogenesis	0.000106413	No
MP:0001700	limb morphogenesis	0.000106413	No
KEGG_BASAL_CELL_CARCINOMA	abnormal embryo turning	0.000109353	No
MP:0001575	KEGG_BASAL_CELL_CARCINOMA	0.000115056	No
MP:0005168	cyanosis	0.000116298	No
MP:0004395	abnormal female meiosis	0.000116892	No
GO:0090092	increased cochlear inner hair cell number	0.000126541	No
GO:0030326	regulation of transmembrane receptor protein serine/threonine kinase signaling pathway	0.000130111	No
GO:0035113	embryonic limb morphogenesis	0.000133428	No
MP:0005352	embryonic appendage morphogenesis	0.000133428	No
ENSG00000104290	small cranium	0.000168036	No
MP:0004592	FZD3 subnetwork	0.000177633	No
MP:0008803	small mandible	0.000180426	No
MP:0004784	abnormal placental labyrinth vasculature morphology	0.000191945	No
MP:0011096	abnormal anterior cardinal vein morphology	0.000192624	No
GO:0048736	complete embryonic lethality before somite formation	0.000194156	No
GO:0060173	appendage development	0.00021341	No
ENSG00000107882	limb development	0.00021341	No
ENSG00000188763	SUFU subnetwork	0.000214819	No
ENSG00000180340	FZD9 subnetwork	0.000219794	No
MP:0009890	FZD2 subnetwork	0.000220824	No
MP:0010300	cleft secondary palate	0.000234457	No
ENSG00000161638	increased skin tumor incidence	0.000235305	No
MP:0009887	ITGA5 subnetwork	0.000245478	No
GO:0043009	abnormal palatal shelf fusion at midline	0.000251039	No
GO:0060322	chordate embryonic development	0.0002569	No
GO:0060348	head development	0.000265627	No
GO:0001655	bone development	0.000278303	No
ENSG00000144674	urogenital system development	0.000279139	No
MP:0004204	GOLGA4 subnetwork	0.000281237	No
ENSG00000057294	absent stapes	0.000290615	No
MP:0000157	PKP2 subnetwork	0.000292655	No
MP:0000823	abnormal sternum morphology	0.000296906	No
ENSG00000177283	abnormal lateral ventricle morphology	0.000300917	No
GO:0000152	FZD8 subnetwork	0.000308138	No
ENSG00000106682	nuclear ubiquitin ligase complex	0.000319664	No
GO:0045445	EIF4H subnetwork	0.000336556	No
GO:0048729	myoblast differentiation	0.000355331	No
ENSG00000137936	tissue morphogenesis	0.000387094	No
MP:0002088	BCAR3 subnetwork	0.000387274	No
GO:0009792	abnormal embryonic growth/weight/body size	0.000393361	No
ENSG00000111432	embryo development ending in birth or egg hatching	0.000405152	No
ENSG00000164930	FZD10 subnetwork	0.000412355	No
MP:0002160	FZD6 subnetwork	0.000412355	No
MP:0001787	abnormal reproductive system morphology	0.000417275	No
ENSG00000139613	pericardial edema	0.000429462	No
MP:0002191	SMARCC2 subnetwork	0.00044504	No
MP:0011109	abnormal artery morphology	0.000451689	No
GO:0045667	partial lethality throughout fetal growth and development	0.000452033	No
MP:0002724	regulation of osteoblast differentiation	0.000454374	No
MP:0000030	enhanced wound healing	0.000497826	No
GO:0060021	abnormal tympanic ring morphology	0.000498796	No
MP:0003139	palate development	0.000510929	No
MP:0001698	patent ductus arteriosus	0.000531698	No
KEGG_BLADDER_CANCER	decreased embryo size	0.000538397	No
GO:0071453	KEGG_BLADDER_CANCER	0.000553897	No
GO:0030278	cellular response to oxygen levels	0.000554336	No
MP:0002836	regulation of ossification	0.000556953	No
MP:0003446	abnormal chorion morphology	0.00055788	No
MP:0009703	renal hypoplasia	0.000562129	No
MP:0000260	decreased birth body size	0.000574741	No
ENSG00000147099	abnormal angiogenesis	0.000575555	No
GO:0007178	HDAC8 subnetwork	0.000585811	No
GO:0001501	transmembrane receptor protein serine/threonine kinase signaling pathway	0.000590113	No
MP:0000120	skeletal system development	0.000592915	No
GO:0007346	malocclusion	0.000605787	No
ENSG00000144061	regulation of mitotic cell cycle	0.000614623	No
MP:0004322	NPHP1 subnetwork	0.000618158	No
MP:0000060	abnormal sternebra morphology	0.00062044	No
KEGG_WNT_SIGNALING_PATHWAY	delayed bone ossification	0.000630038	No
ENSG00000134086	KEGG_WNT_SIGNALING_PATHWAY	0.000638895	No
MP:0003604	VHL subnetwork	0.0258009	No
GO:0031670	single kidney	0.025819	No
ENSG00000110713	cellular response to nutrient	0.0258237	No
ENSG00000110700	NUP98 subnetwork	0.0258281	No
ENSG00000175324	RPS13 subnetwork	0.0259003	No
MP:0004399	LSM1 subnetwork	0.0259029	No
ENSG00000164924	abnormal cochlear outer hair cell morphology	0.0259243	No
GO:0005372	YWHAZ subnetwork	0.0259328	No
ENSG00000170178	water transmembrane transporter activity	0.0260011	No
ENSG00000068024	HOXD12 subnetwork	0.0260232	No
GO:0045444	HDAC4 subnetwork	0.0260543	No
ENSG00000183765	fat cell differentiation	0.0261062	No
ENSG00000105011	CHEK2 subnetwork	0.0261465	No
ENSG00000039068	ASF1B subnetwork	0.0261474	No
GO:0008301	CDH1 subnetwork	0.026169	No
ENSG00000105699	DNA binding, bending	0.0261704	No
MP:0005312	LSR subnetwork	0.0262057	No
ENSG00000118922	pericardial effusion	0.0262311	No
ENSG00000198176	KLF12 subnetwork	0.0262463	No
MP:0004452	TFDP1 subnetwork	0.0262841	No
GO:0022626	abnormal pterygoid process morphology	0.0263119	No
KEGG_MELANOGENESIS	cytosolic ribosome	0.0264055	No
ENSG00000166266	KEGG_MELANOGENESIS	0.0264085	No
MP:0011102	CUL5 subnetwork	0.026556	No
ENSG00000171720	partial embryonic lethality	0.0265596	No
ENSG00000144648	HDAC3 subnetwork	0.0265867	No
MP:0001147	CCBP2 subnetwork	0.0265909	No
ENSG00000174748	small testis	0.0266501	No
MP:0008843	RPL15 subnetwork	0.026706	No
MP:0002835	absent subcutaneous adipose tissue	0.0267152	No
GO:0072006	abnormal cranial suture morphology	0.026737	No
ENSG00000139239	nephron development	0.026746	No
MP:0001156	ENSG00000139239 subnetwork	0.0268113	No
ENSG00000180198	abnormal spermatogenesis	0.0268652	No
ENSG00000122884	RCC1 subnetwork	0.0269282	No
ENSG00000173674	P4HA1 subnetwork	0.0269643	No
GO:0051325	EIF1AX subnetwork	0.0270263	No
ENSG00000166866	interphase	0.0270266	No
ENSG00000004975	MYO1A subnetwork	0.0270438	No
ENSG00000169641	DVL2 subnetwork	0.027055	No
MP:0000565	LUZP1 subnetwork	0.0271338	No
ENSG00000096150	oligodactyly	0.0271391	No
ENSG00000182498	RPS18 subnetwork	0.0271769	No
ENSG00000206212	ENSG00000182498 subnetwork	0.0271769	No
MP:0010724	ENSG00000206212 subnetwork	0.0271769	No
MP:0000826	thick interventricular septum	0.0272531	No
ENSG00000065328	abnormal third ventricle morphology	0.0272988	No
ENSG00000111642	MCM10 subnetwork	0.0273137	No
ENSG00000184863	CHD4 subnetwork	0.0273158	No
ENSG00000073756	RBM33 subnetwork	0.027365	No
ENSG00000137818	PTGS2 subnetwork	0.0273741	No
MP:0008395	RPLP1 subnetwork	0.0274262	No
REACTOME_HORMONE_LIGAND:BINDING_RECEPTORS	abnormal osteoblast differentiation	0.0274383	No
MP:0000364	REACTOME_HORMONE_LIGAND:BINDING_RECEPTORS	0.0274507	No
ENSG00000074054	abnormal vascular regression	0.0275463	No
GO:0060444	CLASP1 subnetwork	0.0275598	No
REACTOME_SIGNALING_BY_VEGF	branching involved in mammary gland duct morphogenesis	0.0275797	No
REACTOME_VEGF_LIGAND:RECEPTOR_INTERACTIONS	REACTOME_SIGNALING_BY_VEGF	0.0275942	No
ENSG00000150687	REACTOME_VEGF_LIGAND:RECEPTOR_INTERACTIONS	0.0275942	No
ENSG00000122565	PRSS23 subnetwork	0.0276026	No
GO:0048730	CBX3 subnetwork	0.027649	No
ENSG00000131149	epidermis morphogenesis	0.0276625	No
ENSG00000131747	KIAA0182 subnetwork	0.0276796	No
ENSG00000164403	TOP2A subnetwork	0.0277196	No
ENSG00000007171	SHROOM1 subnetwork	0.0277432	No
ENSG00000107562	NOS2 subnetwork	0.0277674	No
REACTOME_CHROMOSOME_MAINTENANCE	CXCL12 subnetwork	0.0279343	No
ENSG00000137767	REACTOME_CHROMOSOME_MAINTENANCE	0.027981	No
ENSG00000143379	SQRDL subnetwork	0.0279875	No
ENSG00000136807	SETDB1 subnetwork	0.0280679	No
MP:0002796	CDK9 subnetwork	0.0281016	No
ENSG00000094916	impaired skin barrier function	0.0281232	No
ENSG00000165197	CBX5 subnetwork	0.0281607	No
ENSG00000198900	FIGF subnetwork	0.0281634	No
KEGG_GLUTATHIONE_METABOLISM	TOP1 subnetwork	0.0282118	No
GO:0003712	KEGG_GLUTATHIONE_METABOLISM	0.0282522	No
GO:0032993	transcription cofactor activity	0.0282615	No
GO:0032386	protein-DNA complex	0.0282843	No
MP:0004310	regulation of intracellular transport	0.0283078	No
ENSG00000141522	small otic vesicle	0.0283527	No
ENSG00000155959	ARHGDIA subnetwork	0.0283832	No
ENSG00000070061	VBP1 subnetwork	0.0285467	No
REACTOME_S_PHASE	IKBKAP subnetwork	0.0285857	No
ENSG00000175793	REACTOME_S_PHASE	0.0285895	No
REACTOME_FORMATION_OF_A_POOL_OF_FREE_40S_SUBUNITS	SFN subnetwork	0.0286035	No
GO:0046822	REACTOME_FORMATION_OF_A_POOL_OF_FREE_40S_SUBUNITS	0.0286356	No
KEGG_PROGESTERONE_MEDIATED_OOCYTE_MATURATION	regulation of nucleocytoplasmic transport	0.0286615	No
ENSG00000196285	KEGG_PROGESTERONE_MEDIATED_OOCYTE_MATURATION	0.0286643	No
ENSG00000132475	ENSG00000196285 subnetwork	0.0286821	No
ENSG00000163041	H3F3B subnetwork	0.0286821	No
ENSG00000100294	H3F3A subnetwork	0.0286821	No
ENSG00000168090	MCAT subnetwork	0.0286847	No
GO:0035019	COPS6 subnetwork	0.0288126	No
GO:0001890	somatic stem cell maintenance	0.0288221	No
MP:0001322	placenta development	0.0288271	No
ENSG00000176534	abnormal iris morphology	0.0288305	No
ENSG00000196681	ENSG00000176534 subnetwork	0.0288311	No
ENSG00000198637	ENSG00000196681 subnetwork	0.0288311	No
GO:0017147	ENSG00000198637 subnetwork	0.0288311	No
MP:0004007	Wnt-protein binding	0.0288589	No
ENSG00000177602	abnormal lung vasculature morphology	0.0288877	No
GO:0045165	GSG2 subnetwork	0.0288931	No
ENSG00000068615	cell fate commitment	0.0289046	No
ENSG00000105325	REEP1 subnetwork	0.0289289	No
MP:0003356	FZR1 subnetwork	0.0289332	No
ENSG00000011465	impaired luteinization	0.028943	No
ENSG00000166147	DCN subnetwork	0.0290895	No
MP:0000527	FBN1 subnetwork	0.0291059	No
GO:0040037	abnormal kidney development	0.0292907	No
ENSG00000013503	negative regulation of fibroblast growth factor receptor signaling pathway	0.029337	No
MP:0002196	POLR3B subnetwork	0.0293939	No
MP:0003227	absent corpus callosum	0.0294497	No
MP:0003105	abnormal vascular branching morphogenesis	0.0295545	No
ENSG00000108679	abnormal heart atrium morphology	0.0295624	No
ENSG00000115268	LGALS3BP subnetwork	0.0296051	No
ENSG00000197303	RPS15 subnetwork	0.0296592	No
MP:0002239	ENSG00000197303 subnetwork	0.0296662	No
GO:0018024	abnormal nasal septum morphology	0.02968	No
MP:0000965	histone-lysine N-methyltransferase activity	0.0297011	No
GO:0007519	abnormal sensory neuron morphology	0.0297391	No
REACTOME_G0_AND_EARLY_G1	skeletal muscle tissue development	0.0297986	No
ENSG00000179222	REACTOME_G0_AND_EARLY_G1	0.029887	No
ENSG00000167110	MAGED1 subnetwork	0.0299708	No
MP:0000010	GOLGA2 subnetwork	0.0299795	No
ENSG00000138594	abnormal abdominal fat pad morphology	0.0299949	No
GO:0060325	TMOD3 subnetwork	0.0300623	No
ENSG00000087157	face morphogenesis	0.0300783	No
MP:0005431	PGS1 subnetwork	0.0301044	No
ENSG00000146007	decreased oocyte number	0.0301521	No
MP:0004358	ZMAT2 subnetwork	0.0301694	No
MP:0002048	bowed tibia	0.0302691	No
ENSG00000087903	increased lung adenoma incidence	0.0303036	No
REACTOME_APC:CDC20_MEDIATED_DEGRADATION_OF_NEK2A	RFX2 subnetwork	0.0303145	No
GO:0010717	REACTOME_APC:CDC20_MEDIATED_DEGRADATION_OF_NEK2A	0.0303432	No
ENSG00000157916	regulation of epithelial to mesenchymal transition	0.0303503	No
ENSG00000162614	RER1 subnetwork	0.0303663	No
ENSG00000168214	NEXN subnetwork	0.0303982	No
ENSG00000149806	RBPJ subnetwork	0.0304027	No
ENSG00000175333	FAU subnetwork	0.0304555	No
ENSG00000088826	ENSG00000175333 subnetwork	0.0304853	No
MP:0009743	SMOX subnetwork	0.0305164	No
ENSG00000100485	preaxial polydactyly	0.030523	No
MP:0003123	SOS2 subnetwork	0.0306066	No
MP:0001409	paternal imprinting	0.030611	No
GO:0007350	increased stereotypic behavior	0.0306523	No
GO:0000793	blastoderm segmentation	0.0306905	No
ENSG00000136153	condensed chromosome	0.0307131	No
ENSG00000094804	LMO7 subnetwork	0.0307353	No
ENSG00000101773	CDC6 subnetwork	0.0308345	No
GO:0050431	RBBP8 subnetwork	0.0308388	No
GO:0019827	transforming growth factor beta binding	0.0308871	No
REACTOME_DNA_REPAIR	stem cell maintenance	0.0308879	No
GO:0000280	REACTOME_DNA_REPAIR	0.0308891	No
GO:0007067	nuclear division	0.0309023	No
GO:0030178	mitosis	0.0309023	No
ENSG00000108055	negative regulation of Wnt receptor signaling pathway	0.0309026	No
ENSG00000119698	SMC3 subnetwork	0.0309078	No
MP:0005107	PPP4R4 subnetwork	0.0309103	No
ENSG00000100353	abnormal stapes morphology	0.0309156	No
MP:0000358	EIF3D subnetwork	0.0309593	No
ENSG00000170365	abnormal cell morphology	0.030989	No
MP:0009873	SMAD1 subnetwork	0.0310449	No
ENSG00000124762	abnormal aorta tunica media morphology	0.0310947	No
MP:0004174	CDKN1A subnetwork	0.0311016	No
MP:0005195	abnormal spine curvature	0.0311326	No
ENSG00000163347	abnormal posterior eye segment morphology	0.0311776	No
MP:0002190	CLDN1 subnetwork	0.0311788	No
ENSG00000106541	disorganized myocardium	0.0311846	No
ENSG00000050405	AGR2 subnetwork	0.0312043	No
REACTOME_G1S_TRANSITION	LIMA1 subnetwork	0.031209	No
ENSG00000127824	REACTOME_G1S_TRANSITION	0.0312581	No
GO:0000087	TUBA4A subnetwork	0.0312597	No
GO:0048863	M phase of mitotic cell cycle	0.0312771	No
GO:0051329	stem cell differentiation	0.0313458	No
ENSG00000143514	interphase of mitotic cell cycle	0.0314067	No
MP:0000495	TP53BP2 subnetwork	0.0314351	No
GO:0001656	abnormal colon morphology	0.031526	No
ENSG00000112282	metanephros development	0.031559	No
ENSG00000128908	MED23 subnetwork	0.0316088	No
MP:0005599	INO80 subnetwork	0.0316141	No
MP:0004624	increased cardiac muscle contractility	0.0316278	No
GO:0045599	abnormal thoracic cage morphology	0.0316791	No
MP:0003408	negative regulation of fat cell differentiation	0.0316832	No
ENSG00000148229	increased width of hypertrophic chondrocyte zone	0.0317624	No
ENSG00000105640	POLE3 subnetwork	0.0318324	No
ENSG00000162869	RPL18A subnetwork	0.0318511	No
ENSG00000166848	PPP1R21 subnetwork	0.0318556	No
ENSG00000132604	TERF2IP subnetwork	0.0319548	No
ENSG00000107242	TERF2 subnetwork	0.0320208	No
ENSG00000164252	PIP5K1B subnetwork	0.0320549	No
ENSG00000197879	AGGF1 subnetwork	0.0321651	No
MP:0003308	MYO1C subnetwork	0.0321892	No
ENSG00000124571	abnormal cochlear sensory epithelium morphology	0.0322928	No
GO:0005912	XPO5 subnetwork	0.0323631	No
ENSG00000051180	adherens junction	0.0323654	No
GO:0051321	RAD51 subnetwork	0.0324777	No
ENSG00000111674	meiotic cell cycle	0.0324866	No
ENSG00000179950	ENO2 subnetwork	0.0325604	No
ENSG00000100345	PUF60 subnetwork	0.0325822	No
KEGG_PANCREATIC_CANCER	MYH9 subnetwork	0.0326182	No
MP:0003658	KEGG_PANCREATIC_CANCER	0.0326471	No
REACTOME_TRANSLATION_INITIATION_COMPLEX_FORMATION	abnormal capillary morphology	0.0326982	No
ENSG00000206346	REACTOME_TRANSLATION_INITIATION_COMPLEX_FORMATION	0.032755	No
ENSG00000204348	DOM3Z subnetwork	0.0327952	No
ENSG00000206266	DOM3Z subnetwork	0.0327952	No
GO:0060351	ENSG00000206266 subnetwork	0.0327952	No
MP:0004981	cartilage development involved in endochondral bone morphogenesis	0.0327956	No
ENSG00000196591	decreased neuronal precursor cell number	0.0328148	No
GO:0030010	HDAC2 subnetwork	0.0329297	No
ENSG00000135486	establishment of cell polarity	0.032951	No
ENSG00000115966	HNRNPA1 subnetwork	0.0329669	No
ENSG00000206274	ATF2 subnetwork	0.0330143	No
ENSG00000206383	ENSG00000206274 subnetwork	0.0330278	No
ENSG00000131469	HSPA1L subnetwork	0.0330278	No
REACTOME_MITOTIC_SPINDLE_CHECKPOINT	RPL27 subnetwork	0.0330384	No
MP:0002861	REACTOME_MITOTIC_SPINDLE_CHECKPOINT	0.033039	No
MP:0003055	abnormal tail bud morphology	0.0330882	No
ENSG00000169967	abnormal long bone epiphyseal plate morphology	0.0331145	No
ENSG00000178188	MAP3K2 subnetwork	0.0331307	No
ENSG00000082898	SH2B1 subnetwork	0.0331831	No
ENSG00000157764	XPO1 subnetwork	0.0332081	No
MP:0002231	BRAF subnetwork	0.0332583	No
ENSG00000181163	abnormal primitive streak morphology	0.0333137	No
ENSG00000165156	NPM1 subnetwork	0.0334344	No
GO:0010657	ZHX1 subnetwork	0.0334437	No
MP:0000109	muscle cell apoptotic process	0.0334787	No
ENSG00000116062	abnormal parietal bone morphology	0.0335054	No
ENSG00000134871	MSH6 subnetwork	0.0335488	No
MP:0005225	COL4A2 subnetwork	0.0335617	No
GO:0060711	abnormal vertebrae development	0.0335866	No
ENSG00000136270	labyrinthine layer development	0.0337303	No
ENSG00000125977	TBRG4 subnetwork	0.03376	No
KEGG_ENDOMETRIAL_CANCER	EIF2S2 subnetwork	0.0337605	No
ENSG00000136021	KEGG_ENDOMETRIAL_CANCER	0.0337779	No
ENSG00000168496	SCYL2 subnetwork	0.033815	No
ENSG00000089157	FEN1 subnetwork	0.0338633	No
ENSG00000117318	RPLP0 subnetwork	0.0338671	No
ENSG00000198467	ID3 subnetwork	0.0338892	No
ENSG00000075292	TPM2 subnetwork	0.0338897	No
ENSG00000078399	ZNF638 subnetwork	0.0338925	No
GO:0032835	HOXA9 subnetwork	0.0339071	No
REACTOME_MITOTIC_G2:G2M_PHASES	glomerulus development	0.0339264	No
MP:0001636	REACTOME_MITOTIC_G2:G2M_PHASES	0.0339772	No
ENSG00000107789	irregular heartbeat	0.0340655	No
GO:0016331	MINPP1 subnetwork	0.0340803	No
GO:0045604	morphogenesis of embryonic epithelium	0.0340886	No
GO:0051101	regulation of epidermal cell differentiation	0.0343307	No
ENSG00000129083	regulation of DNA binding	0.0343461	No
ENSG00000135655	COPB1 subnetwork	0.034386	No
MP:0006144	USP15 subnetwork	0.0343965	No
REACTOME_G2M_TRANSITION	increased systemic arterial systolic blood pressure	0.0344869	No
GO:0061005	REACTOME_G2M_TRANSITION	0.0345049	No
ENSG00000133026	cell differentiation involved in kidney development	0.0345133	No
ENSG00000092820	MYH10 subnetwork	0.0345435	No
GO:0060393	EZR subnetwork	0.0345738	No
GO:0008406	regulation of pathway-restricted SMAD protein phosphorylation	0.0345862	No
ENSG00000121931	gonad development	0.0346166	No
ENSG00000197045	LRIF1 subnetwork	0.0346528	No
ENSG00000001167	GMFB subnetwork	0.0347078	No
MP:0005152	NFYA subnetwork	0.0347805	No
ENSG00000140332	pancytopenia	0.0348943	No
ENSG00000211895	TLE3 subnetwork	0.0349505	No
ENSG00000166033	ENSG00000211895 subnetwork	0.0349563	No
ENSG00000111653	HTRA1 subnetwork	0.0349967	No
MP:0002993	ING4 subnetwork	0.0350141	No
ENSG00000140416	arthritis	0.035206	No
ENSG00000170889	TPM1 subnetwork	0.0352134	No
REACTOME_CENTROSOME_MATURATION	RPS9 subnetwork	0.0352744	No
REACTOME_RECRUITMENT_OF_MITOTIC_CENTROSOME_PROTEINS_AND_COMPLEXES	REACTOME_CENTROSOME_MATURATION	0.0353163	No
ENSG00000130741	REACTOME_RECRUITMENT_OF_MITOTIC_CENTROSOME_PROTEINS_AND_COMPLEXES	0.0353163	No
GO:0033157	EIF2S3 subnetwork	0.0354124	No
MP:0000441	regulation of intracellular protein transport	0.0354212	No
ENSG00000026025	increased cranium width	0.0354704	No
ENSG00000111875	VIM subnetwork	0.0355065	No
MP:0004471	ASF1A subnetwork	0.0355068	No
ENSG00000138767	short nasal bone	0.0355292	No
ENSG00000114867	CNOT6L subnetwork	0.0355308	No
ENSG00000145782	EIF4G1 subnetwork	0.0355369	No
ENSG00000136942	ATG12 subnetwork	0.0355834	No
REACTOME_BETA:CATENIN_PHOSPHORYLATION_CASCADE	RPL35 subnetwork	0.0357138	No
MP:0001625	REACTOME_BETA:CATENIN_PHOSPHORYLATION_CASCADE	0.035749	No
ENSG00000119630	cardiac hypertrophy	0.0357915	No
ENSG00000135679	PGF subnetwork	0.0358097	No
MP:0004158	MDM2 subnetwork	0.03581	No
REACTOME_TELOMERE_MAINTENANCE	right aortic arch	0.0358669	No
ENSG00000080819	REACTOME_TELOMERE_MAINTENANCE	0.0359151	No
ENSG00000035928	CPOX subnetwork	0.035925	No
ENSG00000183598	RFC1 subnetwork	0.035925	No
ENSG00000203811	HIST2H3D subnetwork	0.0359379	No
GO:0072111	HIST2H3C subnetwork	0.0359379	No
ENSG00000189060	cell proliferation involved in kidney development	0.0360545	No
ENSG00000117399	H1F0 subnetwork	0.0360719	No
ENSG00000171681	CDC20 subnetwork	0.0360859	No
ENSG00000197265	ATF7IP subnetwork	0.0362372	No
ENSG00000119812	GTF2E2 subnetwork	0.0362383	No
GO:0009103	FAM98A subnetwork	0.0362447	No
ENSG00000182533	lipopolysaccharide biosynthetic process	0.0362507	No
GO:0022627	CAV3 subnetwork	0.0362514	No
MP:0002823	cytosolic small ribosomal subunit	0.0362912	No
GO:0032270	abnormal rib development	0.0363674	No
ENSG00000093100	positive regulation of cellular protein metabolic process	0.0363909	No
ENSG00000156976	ENSG00000093100 subnetwork	0.0363924	No
ENSG00000035403	EIF4A2 subnetwork	0.0364041	No
MP:0000913	VCL subnetwork	0.0364232	No
ENSG00000170759	abnormal brain development	0.0364626	No
MP:0000430	KIF5B subnetwork	0.0365259	No
GO:0003713	absent maxillary shelf	0.0365745	No
GO:0010862	transcription coactivator activity	0.0367605	No
MP:0001436	positive regulation of pathway-restricted SMAD protein phosphorylation	0.0368058	No
ENSG00000101421	abnormal suckling behavior	0.0368256	No
GO:0048806	CHMP4B subnetwork	0.0368305	No
ENSG00000155868	genitalia development	0.0368862	No
MP:0003056	MED7 subnetwork	0.0368941	No
ENSG00000166441	abnormal hyoid bone morphology	0.0369261	No
ENSG00000136273	RPL27A subnetwork	0.0369378	No
MP:0001231	HUS1 subnetwork	0.0369425	No
ENSG00000065054	abnormal epidermis stratum basale morphology	0.0369625	No
MP:0000433	SLC9A3R2 subnetwork	0.0370267	No
MP:0008438	microcephaly	0.0370355	No
GO:0051098	abnormal cutaneous collagen fibril morphology	0.0370807	No
GO:0014704	regulation of binding	0.0370811	No
MP:0006011	intercalated disc	0.0371117	No
REACTOME_RIBOSOMAL_SCANNING_AND_START_CODON_RECOGNITION	abnormal endolymphatic duct morphology	0.0371955	No
GO:0030097	REACTOME_RIBOSOMAL_SCANNING_AND_START_CODON_RECOGNITION	0.0372699	No
ENSG00000115677	hemopoiesis	0.037314	No
REACTOME_VIRAL_MESSENGER_RNA_SYNTHESIS	HDLBP subnetwork	0.037316	No
MP:0001923	REACTOME_VIRAL_MESSENGER_RNA_SYNTHESIS	0.0373461	No
GO:0060561	reduced female fertility	0.0373535	No
MP:0000729	apoptotic process involved in morphogenesis	0.0375293	No
ENSG00000215425	abnormal myogenesis	0.0375494	No
ENSG00000215412	DDX39B subnetwork	0.0375574	No
ENSG00000198563	ENSG00000215412 subnetwork	0.0375574	No
ENSG00000173511	DDX39B subnetwork	0.0375574	No
ENSG00000119689	VEGFB subnetwork	0.037566	No
GO:0035909	DLST subnetwork	0.0376153	No
GO:0035904	aorta morphogenesis	0.0376452	No
ENSG00000107438	aorta development	0.0376452	No
MP:0001704	PDLIM1 subnetwork	0.0378571	No
ENSG00000128951	abnormal dorsal-ventral axis patterning	0.0378743	No
ENSG00000126214	DUT subnetwork	0.0379468	No
GO:0000077	KLC1 subnetwork	0.0379604	No
ENSG00000014138	DNA damage checkpoint	0.0379893	No
GO:0043433	POLA2 subnetwork	0.0380223	No
GO:0060053	negative regulation of sequence-specific DNA binding transcription factor activity	0.0380652	No
ENSG00000170345	neurofilament cytoskeleton	0.0380733	No
GO:0048659	FOS subnetwork	0.0380916	No
ENSG00000106290	smooth muscle cell proliferation	0.0381693	No
ENSG00000185722	TAF6 subnetwork	0.0381715	No
MP:0002884	ANKFY1 subnetwork	0.0381923	No
ENSG00000128641	abnormal branchial arch morphology	0.0383679	No
MP:0001823	MYO1B subnetwork	0.0383861	No
ENSG00000106443	thymus hypoplasia	0.0384258	No
ENSG00000089234	PHF14 subnetwork	0.0384719	No
GO:0042813	BRAP subnetwork	0.0385041	No
ENSG00000152137	Wnt-activated receptor activity	0.0385264	No
ENSG00000108798	HSPB8 subnetwork	0.0385927	No
REACTOME_VIRAL_MRNA_TRANSLATION	ABI3 subnetwork	0.0386976	No
GO:0090178	REACTOME_VIRAL_MRNA_TRANSLATION	0.0387089	No
GO:0090179	regulation of establishment of planar polarity involved in neural tube closure	0.0387159	No
MP:0005156	planar cell polarity pathway involved in neural tube closure	0.0387159	No
REACTOME_PHOSPHORYLATION_OF_THE_APCC	bradykinesia	0.0387423	No
ENSG00000165606	REACTOME_PHOSPHORYLATION_OF_THE_APCC	0.0387509	No
REACTOME_PEPTIDE_HORMONE_BIOSYNTHESIS	DRGX subnetwork	0.0388284	No
GO:0045616	REACTOME_PEPTIDE_HORMONE_BIOSYNTHESIS	0.0388616	No
MP:0002216	regulation of keratinocyte differentiation	0.0388667	No
ENSG00000017427	abnormal seminiferous tubule morphology	0.0388931	No
GO:0071248	IGF1 subnetwork	0.0389902	No
MP:0001212	cellular response to metal ion	0.0390298	No
ENSG00000134138	skin lesions	0.0390557	No
REACTOME_APOPTOTIC_CLEAVAGE_OF_CELLULAR_PROTEINS	MEIS2 subnetwork	0.039063	No
GO:0015934	REACTOME_APOPTOTIC_CLEAVAGE_OF_CELLULAR_PROTEINS	0.0390661	No
ENSG00000087303	large ribosomal subunit	0.0390681	No
GO:0009952	NID2 subnetwork	0.0391282	No
ENSG00000100644	anterior/posterior pattern specification	0.0391467	No
GO:0030057	HIF1A subnetwork	0.039177	No
REACTOME_DNA_REPLICATION	desmosome	0.0392077	No
ENSG00000130762	REACTOME_DNA_REPLICATION	0.0392398	No
ENSG00000125740	ARHGEF16 subnetwork	0.0392618	No
GO:0048738	FOSB subnetwork	0.0392702	No
REACTOME_METABOLISM_OF_RNA	cardiac muscle tissue development	0.039272	No
ENSG00000166228	REACTOME_METABOLISM_OF_RNA	0.0392826	No
ENSG00000002822	PCBD1 subnetwork	0.0392931	No
ENSG00000033800	MAD1L1 subnetwork	0.0393083	No
ENSG00000113658	PIAS1 subnetwork	0.0393372	No
ENSG00000105656	SMAD5 subnetwork	0.0393377	No
GO:0010660	ELL subnetwork	0.0393606	No
ENSG00000180209	regulation of muscle cell apoptotic process	0.0394927	No
MP:0004966	MYLPF subnetwork	0.0396258	No
ENSG00000215120	abnormal inner cell mass proliferation	0.0396828	No
ENSG00000140986	ENSG00000215120 subnetwork	0.0397066	No
GO:0004675	RPL3L subnetwork	0.0397736	No
ENSG00000110768	transmembrane receptor protein serine/threonine kinase activity	0.0397809	No
GO:0001191	GTF2H1 subnetwork	0.0398038	No
GO:0001106	RNA polymerase II transcription factor binding transcription factor activity involved in negative regulation of transcription	0.0398307	No
ENSG00000029363	RNA polymerase II transcription corepressor activity	0.0398307	No
ENSG00000130338	BCLAF1 subnetwork	0.039886	No
ENSG00000196924	TULP4 subnetwork	0.0399284	No
ENSG00000123416	FLNA subnetwork	0.0399444	No
REACTOME_MITOTIC_M:MG1_PHASES	TUBA1B subnetwork	0.0400039	No
GO:0007389	REACTOME_MITOTIC_M:MG1_PHASES	0.040044	No
ENSG00000129757	pattern specification process	0.0400717	No
ENSG00000168003	CDKN1C subnetwork	0.040349	No
MP:0004937	SLC3A2 subnetwork	0.0404208	No
GO:0051320	dilated heart	0.0404322	No
ENSG00000109814	S phase	0.0405035	No
GO:0070242	UGDH subnetwork	0.0405123	No
GO:0031490	thymocyte apoptotic process	0.0405178	No
ENSG00000164032	chromatin DNA binding	0.0405358	No
GO:0009798	H2AFZ subnetwork	0.0405464	No
ENSG00000163909	axis specification	0.0406123	No
GO:0045661	HEYL subnetwork	0.0406162	No
ENSG00000149257	regulation of myoblast differentiation	0.0406267	No
ENSG00000134001	SERPINH1 subnetwork	0.0406326	No
MP:0010948	EIF2S1 subnetwork	0.0406486	No
GO:0014066	abnormal double-strand DNA break repair	0.040669	No
MP:0004568	regulation of phosphatidylinositol 3-kinase cascade	0.0407122	No
MP:0004936	fusion of glossopharyngeal and vagus nerve	0.0407289	No
MP:0003140	impaired branching involved in ureteric bud morphogenesis	0.0407932	No
GO:0051604	dilated heart atrium	0.0408177	No
ENSG00000114391	protein maturation	0.0408196	No
MP:0002237	RPL24 subnetwork	0.0408634	No
GO:0090312	abnormal nasal cavity morphology	0.0409113	No
GO:0042274	positive regulation of protein deacetylation	0.0409357	No
MP:0000846	ribosomal small subunit biogenesis	0.0410795	No
MP:0011143	abnormal medulla oblongata morphology	0.0411239	No
ENSG00000164134	thick lung-associated mesenchyme	0.0411372	No
ENSG00000111245	NAA15 subnetwork	0.0412134	No
GO:0045879	MYL2 subnetwork	0.0414252	No
ENSG00000203879	negative regulation of smoothened signaling pathway	0.0414327	No
MP:0003384	GDI1 subnetwork	0.0415502	No
GO:0030512	abnormal ventral body wall morphology	0.0416555	No
ENSG00000151292	negative regulation of transforming growth factor beta receptor signaling pathway	0.0416973	No
MP:0009247	CSNK1G3 subnetwork	0.0418025	No
MP:0003542	meteorism	0.0419517	No
ENSG00000175197	abnormal vascular endothelial cell development	0.0419888	No
ENSG00000037241	DDIT3 subnetwork	0.0420682	No
ENSG00000125731	RPL26L1 subnetwork	0.0420965	No
MP:0001510	SH2D3A subnetwork	0.0421145	No
ENSG00000099399	abnormal coat appearance	0.0421262	No
ENSG00000135269	MAGEB2 subnetwork	0.0421498	No
MP:0000259	TES subnetwork	0.0421814	No
GO:0051327	abnormal vascular development	0.0421913	No
GO:0007126	M phase of meiotic cell cycle	0.0422849	No
ENSG00000160282	meiosis	0.0422849	No
ENSG00000187840	FTCD subnetwork	0.0423401	No
ENSG00000198646	EIF4EBP1 subnetwork	0.0423558	No
MP:0002655	NCOA6 subnetwork	0.0423665	No
GO:2000241	abnormal keratinocyte morphology	0.0423852	No
GO:0002062	regulation of reproductive process	0.0424406	No
GO:0051146	chondrocyte differentiation	0.0424518	No
ENSG00000137154	striated muscle cell differentiation	0.0425518	No
GO:0042054	RPS6 subnetwork	0.0426669	No
MP:0006094	histone methyltransferase activity	0.0428229	No
MP:0002725	increased fat cell size	0.0428409	No
ENSG00000129675	abnormal vein morphology	0.0428441	No
ENSG00000112559	ARHGEF6 subnetwork	0.0428472	No
MP:0000270	MDFI subnetwork	0.0428704	No
ENSG00000178035	abnormal heart tube morphology	0.042891	No
MP:0010792	IMPDH2 subnetwork	0.0428922	No
GO:0046545	abnormal stomach mucosa morphology	0.0428994	No
ENSG00000188986	development of primary female sexual characteristics	0.0429127	No
MP:0010103	COBRA1 subnetwork	0.0429287	No
ENSG00000039987	small thoracic cage	0.0429729	No
ENSG00000153767	BEST2 subnetwork	0.0430089	No
ENSG00000127947	GTF2E1 subnetwork	0.0430368	No
MP:0003084	PTPN12 subnetwork	0.0430597	No
ENSG00000108179	abnormal skeletal muscle fiber morphology	0.0430819	No
MP:0000003	PPIF subnetwork	0.0431297	No
GO:0001707	abnormal adipose tissue morphology	0.0431403	No
GO:0003231	mesoderm formation	0.0431545	No
MP:0008789	cardiac ventricle development	0.0432427	No
REACTOME_LOSS_OF_PROTEINS_REQUIRED_FOR_INTERPHASE_MICROTUBULE_ORGANIZATIONFROM_THE_CENTROSOME	abnormal olfactory epithelium morphology	0.0432644	No
REACTOME_LOSS_OF_NLP_FROM_MITOTIC_CENTROSOMES	REACTOME_LOSS_OF_PROTEINS_REQUIRED_FOR_INTERPHASE_MICROTUBULE_ORGANIZATIONFROM_THE_CENTROSOME	0.0433177	No
ENSG00000171791	REACTOME_LOSS_OF_NLP_FROM_MITOTIC_CENTROSOMES	0.0433177	No
ENSG00000198755	BCL2 subnetwork	0.0433334	No
GO:0060675	RPL10A subnetwork	0.0434648	No
MP:0003427	ureteric bud morphogenesis	0.043524	No
ENSG00000185049	parakeratosis	0.0437493	No
ENSG00000101158	WHSC2 subnetwork	0.0437892	No
ENSG00000112658	TH1L subnetwork	0.0437895	No
ENSG00000109046	SRF subnetwork	0.043889	No
GO:0070888	WSB1 subnetwork	0.0439314	No
GO:0001525	E-box binding	0.0439323	No
GO:0005911	angiogenesis	0.0439992	No
MP:0008410	cell-cell junction	0.0440244	No
ENSG00000104313	increased cellular sensitivity to ultraviolet irradiation	0.0440599	No
MP:0001146	EYA1 subnetwork	0.0441182	No
MP:0000278	abnormal testis morphology	0.0441578	No
GO:0061384	abnormal myocardial fiber morphology	0.0441629	No
GO:0031570	heart trabecula morphogenesis	0.0441757	No
ENSG00000134109	DNA integrity checkpoint	0.0442444	No
ENSG00000186979	EDEM1 subnetwork	0.0442568	No
GO:0090317	ENSG00000186979 subnetwork	0.0443254	No
ENSG00000185630	negative regulation of intracellular protein transport	0.0444602	No
MP:0003974	PBX1 subnetwork	0.0444632	No
ENSG00000111269	abnormal endocardium morphology	0.0444773	No
MP:0003710	CREBL2 subnetwork	0.044596	No
ENSG00000105173	abnormal physiological neovascularization	0.044732	No
REACTOME_APOPTOSIS	CCNE1 subnetwork	0.0447485	No
ENSG00000108953	REACTOME_APOPTOSIS	0.0448669	No
ENSG00000111087	YWHAE subnetwork	0.0449154	No
ENSG00000185324	GLI1 subnetwork	0.0449464	No
MP:0009764	CDK10 subnetwork	0.0449667	No
MP:0001951	decreased sensitivity to induced morbidity/mortality	0.0449943	No
ENSG00000150760	abnormal breathing pattern	0.0450002	No
GO:0016504	DOCK1 subnetwork	0.0450646	No
ENSG00000008710	peptidase activator activity	0.0450843	No
ENSG00000067369	PKD1 subnetwork	0.0451333	No
ENSG00000099250	TP53BP1 subnetwork	0.0452501	No
GO:0001658	NRP1 subnetwork	0.0452597	No
ENSG00000031698	branching involved in ureteric bud morphogenesis	0.045275	No
GO:0035137	SARS subnetwork	0.0453027	No
ENSG00000151090	hindlimb morphogenesis	0.0453257	No
MP:0004704	THRB subnetwork	0.0453899	No
MP:0001255	short vertebral column	0.0454688	No
ENSG00000108107	decreased body height	0.0455106	No
MP:0000013	RPL28 subnetwork	0.0455647	No
GO:0050680	abnormal adipose tissue distribution	0.045583	No
ENSG00000107581	negative regulation of epithelial cell proliferation	0.0456419	No
ENSG00000147202	EIF3A subnetwork	0.0456555	No
ENSG00000039560	DIAPH2 subnetwork	0.0456991	No
GO:0043425	RAI14 subnetwork	0.0457283	No
REACTOME_TAT:MEDIATED_ELONGATION_OF_THE_HIV:1_TRANSCRIPT	bHLH transcription factor binding	0.0458257	No
REACTOME_FORMATION_OF_HIV:1_ELONGATION_COMPLEX_CONTAINING_HIV:1_TAT	REACTOME_TAT:MEDIATED_ELONGATION_OF_THE_HIV:1_TRANSCRIPT	0.0459023	No
REACTOME_HIV:1_TRANSCRIPTION_ELONGATION	REACTOME_FORMATION_OF_HIV:1_ELONGATION_COMPLEX_CONTAINING_HIV:1_TAT	0.0459023	No
GO:2000602	REACTOME_HIV:1_TRANSCRIPTION_ELONGATION	0.0459023	No
KEGG_COLORECTAL_CANCER	regulation of interphase of mitotic cell cycle	0.0459423	No
ENSG00000102309	KEGG_COLORECTAL_CANCER	0.0460552	No
ENSG00000096717	PIN4 subnetwork	0.0460595	No
MP:0001196	SIRT1 subnetwork	0.0461199	No
MP:0002098	shiny skin	0.0461718	No
ENSG00000049541	abnormal vibrissa morphology	0.0462018	No
GO:0048864	RFC2 subnetwork	0.0462407	No
GO:0005024	stem cell development	0.046242	No
GO:0007093	transforming growth factor beta-activated receptor activity	0.0463194	No
GO:0060039	mitotic cell cycle checkpoint	0.0463786	No
GO:0030856	pericardium development	0.0463888	No
GO:0019208	regulation of epithelial cell differentiation	0.0463926	No
MP:0008261	phosphatase regulator activity	0.0464849	No
MP:0006033	arrest of male meiosis	0.0466024	No
MP:0010099	abnormal external auditory canal morphology	0.0466859	No
GO:0070167	abnormal thoracic cage shape	0.0467385	No
GO:0008653	regulation of biomineral tissue development	0.0467513	No
ENSG00000082701	lipopolysaccharide metabolic process	0.0467636	No
MP:0000480	GSK3B subnetwork	0.0468671	No
GO:0003714	increased rib number	0.0469421	No
GO:0004198	transcription corepressor activity	0.0470385	No
ENSG00000168148	calcium-dependent cysteine-type endopeptidase activity	0.0470411	No
ENSG00000142937	HIST3H3 subnetwork	0.0470482	No
MP:0009038	RPS8 subnetwork	0.0470509	No
GO:0035116	decreased inferior colliculus size	0.0470904	No
ENSG00000184357	embryonic hindlimb morphogenesis	0.0471492	No
ENSG00000142453	HIST1H1B subnetwork	0.0472282	No
ENSG00000212664	CARM1 subnetwork	0.0472934	No
ENSG00000089009	ENSG00000212664 subnetwork	0.0473039	No
GO:0060317	RPL6 subnetwork	0.0473061	No
MP:0003797	cardiac epithelial to mesenchymal transition	0.047367	No
ENSG00000111725	abnormal compact bone morphology	0.0473905	No
ENSG00000068305	PRKAB1 subnetwork	0.047448	No
ENSG00000171444	MEF2A subnetwork	0.0474668	No
GO:0048534	MCC subnetwork	0.0474749	No
GO:0031625	hemopoietic or lymphoid organ development	0.0475206	No
MP:0003817	ubiquitin protein ligase binding	0.0475772	No
ENSG00000110107	abnormal pituitary diverticulum morphology	0.0476811	No
ENSG00000140481	PRPF19 subnetwork	0.0477104	No
ENSG00000189369	CCDC33 subnetwork	0.047711	No
ENSG00000180817	GSPT2 subnetwork	0.0477561	No
ENSG00000128708	PPA1 subnetwork	0.0477748	No
GO:0044291	HAT1 subnetwork	0.0478016	No
MP:0005325	cell-cell contact zone	0.0478214	No
ENSG00000213923	abnormal renal glomerulus morphology	0.0478797	No
MP:0001292	CSNK1E subnetwork	0.0478993	No
MP:0003014	abnormal lens vesicle development	0.0480107	No
GO:0002088	abnormal kidney medulla morphology	0.0480251	No
GO:0008276	lens development in camera-type eye	0.0480954	No
GO:0051493	protein methyltransferase activity	0.0481193	No
GO:0048638	regulation of cytoskeleton organization	0.0481284	No
ENSG00000130222	regulation of developmental growth	0.0481682	No
ENSG00000145736	GADD45G subnetwork	0.0482115	No
ENSG00000182359	GTF2H2 subnetwork	0.0482296	No
ENSG00000186340	KBTBD3 subnetwork	0.04826	No
REACTOME_SRP:DEPENDENT_COTRANSLATIONAL_PROTEIN_TARGETING_TO_MEMBRANE	THBS2 subnetwork	0.0483625	No
MP:0004510	REACTOME_SRP:DEPENDENT_COTRANSLATIONAL_PROTEIN_TARGETING_TO_MEMBRANE	0.0483666	No
ENSG00000145592	myositis	0.048398	No
ENSG00000068654	RPL37 subnetwork	0.0484398	No
ENSG00000153234	POLR1A subnetwork	0.0484808	No
REACTOME_UNWINDING_OF_DNA	NR4A2 subnetwork	0.0486449	No
GO:0072075	REACTOME_UNWINDING_OF_DNA	0.0486546	No
GO:0072089	metanephric mesenchyme development	0.0486795	No
ENSG00000153201	stem cell proliferation	0.048743	No
MP:0000018	RANBP2 subnetwork	0.0807178	No
ENSG00000196092	small ears	0.0807186	No
MP:0005452	PAX5 subnetwork	0.0808085	No
GO:0070925	abnormal adipose tissue amount	0.0808453	No
GO:0004519	organelle assembly	0.0808576	No
GO:0002244	endonuclease activity	0.0808641	No
ENSG00000205517	hemopoietic progenitor cell differentiation	0.080952	No
ENSG00000174953	RGL3 subnetwork	0.0811147	No
ENSG00000135968	DHX36 subnetwork	0.0811527	No
GO:0042770	GCC2 subnetwork	0.0812058	No
GO:0007129	signal transduction in response to DNA damage	0.0812067	No
REACTOME_REGULATION_OF_DNA_REPLICATION	synapsis	0.0812666	No
ENSG00000149311	REACTOME_REGULATION_OF_DNA_REPLICATION	0.081338	No
GO:0014068	ATM subnetwork	0.0813445	No
REACTOME_PURINE_RIBONUCLEOSIDE_MONOPHOSPHATE_BIOSYNTHESIS	positive regulation of phosphatidylinositol 3-kinase cascade	0.0813683	No
MP:0003861	REACTOME_PURINE_RIBONUCLEOSIDE_MONOPHOSPHATE_BIOSYNTHESIS	0.0814171	No
MP:0000761	abnormal nervous system development	0.0814418	No
ENSG00000145348	thin diaphragm muscle	0.0814521	No
MP:0000530	TBCK subnetwork	0.0814546	No
GO:0003697	abnormal kidney blood vessel morphology	0.0814823	No
GO:0071174	single-stranded DNA binding	0.0816727	No
ENSG00000147536	mitotic cell cycle spindle checkpoint	0.0816813	No
KEGG_CHRONIC_MYELOID_LEUKEMIA	GINS4 subnetwork	0.0816939	No
GO:0070243	KEGG_CHRONIC_MYELOID_LEUKEMIA	0.0817246	No
ENSG00000025293	regulation of thymocyte apoptotic process	0.0817771	No
GO:0008013	PHF20 subnetwork	0.0817937	No
GO:0003179	beta-catenin binding	0.0818331	No
ENSG00000178209	heart valve morphogenesis	0.0818363	No
MP:0001129	PLEC subnetwork	0.0818434	No
GO:0045665	impaired ovarian folliculogenesis	0.0818834	No
ENSG00000129170	negative regulation of neuron differentiation	0.0819341	No
GO:2000027	CSRP3 subnetwork	0.0820664	No
ENSG00000198700	regulation of organ morphogenesis	0.0820666	No
ENSG00000089094	IPO9 subnetwork	0.0821688	No
ENSG00000116918	KDM2B subnetwork	0.0821707	No
ENSG00000143614	TSNAX subnetwork	0.0822959	No
REACTOME_RECRUITMENT_OF_NUMA_TO_MITOTIC_CENTROSOMES	GATAD2B subnetwork	0.082346	No
ENSG00000104221	REACTOME_RECRUITMENT_OF_NUMA_TO_MITOTIC_CENTROSOMES	0.0823805	No
ENSG00000121621	BRF2 subnetwork	0.0824151	No
ENSG00000083544	KIF18A subnetwork	0.0824913	No
ENSG00000122566	TDRD3 subnetwork	0.0824962	No
ENSG00000055130	HNRNPA2B1 subnetwork	0.0825662	No
GO:0033365	CUL1 subnetwork	0.0826087	No
ENSG00000007866	protein localization to organelle	0.0826742	No
GO:0051093	TEAD3 subnetwork	0.0826882	No
ENSG00000074211	negative regulation of developmental process	0.0827563	No
ENSG00000131504	PPP2R2C subnetwork	0.0827844	No
ENSG00000131746	DIAPH1 subnetwork	0.0828551	No
MP:0000559	TNS4 subnetwork	0.0829391	No
ENSG00000163814	abnormal femur morphology	0.0830332	No
GO:0030334	CDCP1 subnetwork	0.0830409	No
ENSG00000051382	regulation of cell migration	0.0830504	No
MP:0009780	PIK3CB subnetwork	0.0831094	No
ENSG00000206557	abnormal chondrocyte physiology	0.0832136	No
KEGG_ADHERENS_JUNCTION	TRIM71 subnetwork	0.0833707	No
ENSG00000082258	KEGG_ADHERENS_JUNCTION	0.0833835	No
ENSG00000148297	CCNT2 subnetwork	0.0834022	No
ENSG00000172399	MED22 subnetwork	0.0834946	No
ENSG00000164327	MYOZ2 subnetwork	0.0836041	No
GO:0046661	RICTOR subnetwork	0.0836296	No
ENSG00000120705	male sex differentiation	0.083695	No
MP:0001297	ETF1 subnetwork	0.0837649	No
ENSG00000113558	microphthalmia	0.0838677	No
ENSG00000115866	SKP1 subnetwork	0.0839208	No
ENSG00000047315	DARS subnetwork	0.0839676	No
ENSG00000087074	POLR2B subnetwork	0.0839781	No
REACTOME_MG1_TRANSITION	PPP1R15A subnetwork	0.0840278	No
REACTOME_DNA_REPLICATION_PRE:INITIATION	REACTOME_MG1_TRANSITION	0.0842031	No
ENSG00000166908	REACTOME_DNA_REPLICATION_PRE:INITIATION	0.0842031	No
ENSG00000072210	PIP4K2C subnetwork	0.0842091	No
ENSG00000140553	ALDH3A2 subnetwork	0.0842716	No
REACTOME_ACTIVATION_OF_ATR_IN_RESPONSE_TO_REPLICATION_STRESS	UNC45A subnetwork	0.0843657	No
ENSG00000065978	REACTOME_ACTIVATION_OF_ATR_IN_RESPONSE_TO_REPLICATION_STRESS	0.0844152	No
MP:0004247	YBX1 subnetwork	0.0844627	No
ENSG00000197905	small pancreas	0.0844638	No
GO:0001047	TEAD4 subnetwork	0.0845147	No
ENSG00000102391	core promoter binding	0.0845193	No
MP:0005226	ENSG00000102391 subnetwork	0.0846591	No
ENSG00000185973	abnormal vertebral arch development	0.0846804	No
ENSG00000185122	TMLHE subnetwork	0.0847721	No
ENSG00000197102	HSF1 subnetwork	0.0847761	No
ENSG00000106028	DYNC1H1 subnetwork	0.0848591	No
ENSG00000154839	SSBP1 subnetwork	0.0848929	No
MP:0002230	SKA1 subnetwork	0.0850236	No
ENSG00000116141	abnormal primitive streak formation	0.0850254	No
MP:0002705	MARK1 subnetwork	0.0850336	No
ENSG00000174442	dilated renal tubules	0.0851025	No
MP:0002795	ZWILCH subnetwork	0.0851048	No
ENSG00000105193	dilated cardiomyopathy	0.0854946	No
ENSG00000120253	RPS16 subnetwork	0.0854992	No
MP:0000523	NUP43 subnetwork	0.0855008	No
GO:0003215	cortical renal glomerulopathies	0.08552	No
ENSG00000163918	cardiac right ventricle morphogenesis	0.0855852	No
ENSG00000174547	RFC4 subnetwork	0.0857191	No
GO:0008307	MRPL11 subnetwork	0.0857808	No
ENSG00000119203	structural constituent of muscle	0.0859094	No
MP:0000298	CPSF3 subnetwork	0.0859103	No
ENSG00000146463	absent atrioventricular cushions	0.0859426	No
ENSG00000142856	ZMYM4 subnetwork	0.0860083	No
MP:0001683	ITGB3BP subnetwork	0.0860596	No
GO:0001046	absent mesoderm	0.086067	No
GO:0007164	core promoter sequence-specific DNA binding	0.0861119	No
ENSG00000006634	establishment of tissue polarity	0.0861136	No
ENSG00000054118	DBF4 subnetwork	0.0861207	No
ENSG00000111145	THRAP3 subnetwork	0.0862017	No
ENSG00000005194	ELK3 subnetwork	0.0862419	No
GO:0042826	CIAPIN1 subnetwork	0.0862553	No
REACTOME_P53:DEPENDENT_G1S_DNA_DAMAGE_CHECKPOINT	histone deacetylase binding	0.0862625	No
REACTOME_P53:DEPENDENT_G1_DNA_DAMAGE_RESPONSE	REACTOME_P53:DEPENDENT_G1S_DNA_DAMAGE_CHECKPOINT	0.0863304	No
ENSG00000187741	REACTOME_P53:DEPENDENT_G1_DNA_DAMAGE_RESPONSE	0.0863304	No
ENSG00000133056	FANCA subnetwork	0.0864315	No
ENSG00000143228	PIK3C2B subnetwork	0.0864685	No
GO:0045664	NUF2 subnetwork	0.0865088	No
MP:0003233	regulation of neuron differentiation	0.0865673	No
ENSG00000108515	prolonged QT interval	0.0868634	No
GO:0001938	ENO3 subnetwork	0.0868636	No
MP:0008974	positive regulation of endothelial cell proliferation	0.0869061	No
REACTOME_APCCCDC20_MEDIATED_DEGRADATION_OF_CYCLIN_B	proportional dwarf	0.0869957	No
ENSG00000130402	REACTOME_APCCCDC20_MEDIATED_DEGRADATION_OF_CYCLIN_B	0.0870083	No
MP:0005236	ACTN4 subnetwork	0.087147	No
ENSG00000097046	abnormal olfactory nerve morphology	0.0871576	No
MP:0006269	CDC7 subnetwork	0.0871974	No
MP:0004842	abnormal mammary gland growth during pregnancy	0.0872014	No
REACTOME_MUSCLE_CONTRACTION	abnormal large intestine crypts of Lieberkuhn morphology	0.0872436	No
ENSG00000183691	REACTOME_MUSCLE_CONTRACTION	0.0872502	No
ENSG00000116288	NOG subnetwork	0.0873327	No
ENSG00000169016	PARK7 subnetwork	0.087333	No
ENSG00000134982	E2F6 subnetwork	0.0873413	No
ENSG00000215639	APC subnetwork	0.087358	No
ENSG00000215328	ENSG00000215639 subnetwork	0.0873899	No
KEGG_OOCYTE_MEIOSIS	HSPA1A subnetwork	0.0873925	No
MP:0010763	KEGG_OOCYTE_MEIOSIS	0.0874317	No
ENSG00000131721	abnormal hematopoietic stem cell physiology	0.0875889	No
GO:0043616	RHOXF2 subnetwork	0.0876971	No
ENSG00000166451	keratinocyte proliferation	0.0877567	No
ENSG00000008988	CENPN subnetwork	0.0877701	No
ENSG00000125084	RPS20 subnetwork	0.0878144	No
REACTOME_LATE_PHASE_OF_HIV_LIFE_CYCLE	WNT1 subnetwork	0.0878226	No
ENSG00000169398	REACTOME_LATE_PHASE_OF_HIV_LIFE_CYCLE	0.0878392	No
MP:0004950	PTK2 subnetwork	0.0879435	No
MP:0008029	abnormal brain vasculature morphology	0.0879604	No
GO:0043403	abnormal paraxial mesoderm morphology	0.0879615	No
MP:0002929	skeletal muscle tissue regeneration	0.0882445	No
MP:0011260	abnormal bile duct development	0.0882681	No
ENSG00000060237	abnormal head mesenchyme morphology	0.0882688	No
ENSG00000141543	WNK1 subnetwork	0.0882764	No
ENSG00000166333	EIF4A3 subnetwork	0.0882772	No
ENSG00000160551	ILK subnetwork	0.0883119	No
MP:0000458	TAOK1 subnetwork	0.0883252	No
MP:0004613	abnormal mandible morphology	0.088401	No
MP:0008146	fusion of vertebral arches	0.0884314	No
MP:0001879	asymmetric rib-sternum attachment	0.0884495	No
GO:0014033	abnormal lymphatic vessel morphology	0.0884914	No
ENSG00000138193	neural crest cell differentiation	0.0885065	No
GO:0071295	PLCE1 subnetwork	0.088536	No
ENSG00000149923	cellular response to vitamin	0.0885822	No
ENSG00000159216	PPP4C subnetwork	0.088583	No
ENSG00000206156	RUNX1 subnetwork	0.0886624	No
MP:0004384	ENSG00000206156 subnetwork	0.0886812	No
ENSG00000101745	small interparietal bone	0.0887066	No
ENSG00000198034	ANKRD12 subnetwork	0.0887093	No
MP:0002267	RPS4X subnetwork	0.0887138	No
REACTOME_DNA_STRAND_ELONGATION	abnormal bronchiole morphology	0.088764	No
GO:2000145	REACTOME_DNA_STRAND_ELONGATION	0.0888015	No
ENSG00000151725	regulation of cell motility	0.088864	No
MP:0000074	MLF1IP subnetwork	0.0888973	No
GO:0071495	abnormal neurocranium morphology	0.0889159	No
GO:0030514	cellular response to endogenous stimulus	0.0890932	No
GO:0043022	negative regulation of BMP signaling pathway	0.0890988	No
ENSG00000184110	ribosome binding	0.0891014	No
ENSG00000047621	EIF3C subnetwork	0.0891598	No
ENSG00000097033	C12orf4 subnetwork	0.0892478	No
ENSG00000133657	SH3GLB1 subnetwork	0.0892562	No
GO:0005452	ATP13A3 subnetwork	0.0893375	No
REACTOME_MEIOTIC_SYNAPSIS	inorganic anion exchanger activity	0.0893787	No
ENSG00000153162	REACTOME_MEIOTIC_SYNAPSIS	0.0893815	No
ENSG00000197728	BMP6 subnetwork	0.0894419	No
ENSG00000196656	RPS26 subnetwork	0.0895677	No
ENSG00000152253	ENSG00000196656 subnetwork	0.0895677	No
ENSG00000130165	SPC25 subnetwork	0.0895866	No
GO:0005840	ELOF1 subnetwork	0.0895995	No
ENSG00000174744	ribosome	0.0896796	No
ENSG00000075673	BRMS1 subnetwork	0.0896805	No
MP:0005543	ATP12A subnetwork	0.0897028	No
ENSG00000007168	corneal thinning	0.0897368	No
ENSG00000081052	PAFAH1B1 subnetwork	0.0897805	No
REACTOME_CYCLIN_E_ASSOCIATED_EVENTS_DURING_G1S_TRANSITION	COL4A4 subnetwork	0.0897826	No
GO:0043062	REACTOME_CYCLIN_E_ASSOCIATED_EVENTS_DURING_G1S_TRANSITION	0.089822	No
GO:0030198	extracellular structure organization	0.0898354	No
GO:0007584	extracellular matrix organization	0.0898354	No
REACTOME_REMOVAL_OF_LICENSING_FACTORS_FROM_ORIGINS	response to nutrient	0.0898891	No
GO:0010639	REACTOME_REMOVAL_OF_LICENSING_FACTORS_FROM_ORIGINS	0.0899007	No
ENSG00000159200	negative regulation of organelle organization	0.0899575	No
ENSG00000091651	RCAN1 subnetwork	0.0899754	No
ENSG00000112531	ORC6 subnetwork	0.090032	No
GO:0043627	QKI subnetwork	0.0900421	No
REACTOME_EXTENSION_OF_TELOMERES	response to estrogen stimulus	0.0900658	No
MP:0004567	REACTOME_EXTENSION_OF_TELOMERES	0.0901332	No
ENSG00000092108	decreased myocardial fiber number	0.0902311	No
GO:0042176	SCFD1 subnetwork	0.0904846	No
ENSG00000162231	regulation of protein catabolic process	0.0905423	No
MP:0000130	NXF1 subnetwork	0.0907819	No
ENSG00000189162	abnormal trabecular bone morphology	0.0908485	No
ENSG00000063322	ENSG00000189162 subnetwork	0.0908721	No
GO:0042475	MED29 subnetwork	0.0909149	No
MP:0002998	odontogenesis of dentin-containing tooth	0.0909171	No
ENSG00000105372	abnormal bone remodeling	0.090928	No
MP:0004028	RPS19 subnetwork	0.0910584	No
ENSG00000100354	chromosome breakage	0.0910794	No
GO:0015629	TNRC6B subnetwork	0.0911051	No
ENSG00000089022	actin cytoskeleton	0.0911275	No
GO:0001704	MAPKAPK5 subnetwork	0.0911348	No
GO:0005875	formation of primary germ layer	0.0912126	No
GO:0034644	microtubule associated complex	0.0912398	No
MP:0002258	cellular response to UV	0.0912435	No
GO:0003735	abnormal cricoid cartilage morphology	0.0912561	No
MP:0004970	structural constituent of ribosome	0.0912781	No
GO:0007130	kidney atrophy	0.0912812	No
ENSG00000186298	synaptonemal complex assembly	0.0913117	No
ENSG00000160783	PPP1CC subnetwork	0.0913222	No
ENSG00000143942	PMF1 subnetwork	0.091343	No
MP:0001120	CHAC2 subnetwork	0.0914923	No
MP:0000116	abnormal uterus morphology	0.0915115	No
MP:0004221	abnormal tooth development	0.0915733	No
MP:0000036	abnormal iridocorneal angle	0.0915855	No
ENSG00000120334	absent semicircular canals	0.0916284	No
MP:0002667	CENPL subnetwork	0.0916294	No
ENSG00000101266	decreased circulating aldosterone level	0.0917244	No
MP:0002896	CSNK2A1 subnetwork	0.0917547	No
GO:0070717	abnormal bone mineralization	0.0917988	No
KEGG_FOCAL_ADHESION	poly-purine tract binding	0.0918049	No
ENSG00000164605	KEGG_FOCAL_ADHESION	0.0918151	No
MP:0000479	ENSG00000164605 subnetwork	0.0919095	No
ENSG00000179632	abnormal enterocyte morphology	0.0919566	No
ENSG00000100461	MAF1 subnetwork	0.0919995	No
GO:0045926	RBM23 subnetwork	0.0920743	No
ENSG00000114062	negative regulation of growth	0.0921969	No
ENSG00000163517	UBE3A subnetwork	0.0922282	No
MP:0004505	HDAC11 subnetwork	0.0923058	No
GO:0030071	decreased renal glomerulus number	0.0923269	No
ENSG00000072864	regulation of mitotic metaphase/anaphase transition	0.09233	No
ENSG00000124688	NDE1 subnetwork	0.0923593	No
GO:0001736	MAD2L1BP subnetwork	0.0923668	No
ENSG00000126883	establishment of planar polarity	0.0923984	No
ENSG00000129810	NUP214 subnetwork	0.0926149	No
GO:0003684	SGOL1 subnetwork	0.092682	No
ENSG00000206328	damaged DNA binding	0.0927076	No
ENSG00000206439	ENSG00000206328 subnetwork	0.092724	No
ENSG00000204490	TNF subnetwork	0.092724	No
GO:0005544	TNF subnetwork	0.092724	No
MP:0005598	calcium-dependent phospholipid binding	0.0928357	No
ENSG00000056661	decreased ventricle muscle contractility	0.0928979	No
ENSG00000126432	PCGF2 subnetwork	0.0929161	No
ENSG00000188312	PRDX5 subnetwork	0.092974	No
GO:0000776	CENPP subnetwork	0.0929823	No
MP:0006117	kinetochore	0.0931252	No
ENSG00000124357	aortic valve stenosis	0.0931912	No
ENSG00000007968	NAGK subnetwork	0.0932576	No
MP:0001236	E2F2 subnetwork	0.0932951	No
ENSG00000141720	abnormal epidermis stratum spinosum morphology	0.0933032	No
ENSG00000204133	PIP4K2B subnetwork	0.0933119	No
ENSG00000140319	ENSG00000204133 subnetwork	0.0933165	No
ENSG00000196396	SRP14 subnetwork	0.0933984	No
ENSG00000179364	PTPN1 subnetwork	0.0934235	No
ENSG00000166407	PACS2 subnetwork	0.0934652	No
ENSG00000061936	LMO1 subnetwork	0.0934868	No
GO:0003401	SFSWAP subnetwork	0.0936353	No
ENSG00000166313	axis elongation	0.0937139	No
ENSG00000102384	APBB1 subnetwork	0.0938453	No
MP:0006085	CENPI subnetwork	0.0939127	No
ENSG00000093009	myocardial necrosis	0.0939283	No
GO:0030282	CDC45 subnetwork	0.0939861	No
ENSG00000136149	bone mineralization	0.0940697	No
MP:0002163	ENSG00000136149 subnetwork	0.0941014	No
ENSG00000164109	abnormal gland morphology	0.0941132	No
ENSG00000129473	MAD2L1 subnetwork	0.0941531	No
ENSG00000125676	BCL2L2 subnetwork	0.0941655	No
GO:0046823	THOC2 subnetwork	0.0942214	No
GO:0015935	negative regulation of nucleocytoplasmic transport	0.0942757	No
MP:0003111	small ribosomal subunit	0.0943103	No
GO:0016049	abnormal cell nucleus morphology	0.0943725	No
ENSG00000163535	cell growth	0.0943969	No
MP:0009346	SGOL2 subnetwork	0.0945417	No
REACTOME_ACTIVATION_OF_THE_PRE:REPLICATIVE_COMPLEX	decreased trabecular bone thickness	0.0946469	No
ENSG00000115548	REACTOME_ACTIVATION_OF_THE_PRE:REPLICATIVE_COMPLEX	0.0946788	No
ENSG00000143507	KDM3A subnetwork	0.094688	No
MP:0001158	DUSP10 subnetwork	0.0946926	No
ENSG00000100614	abnormal prostate gland morphology	0.0947154	No
ENSG00000083845	PPM1A subnetwork	0.0947361	No
ENSG00000182195	RPS5 subnetwork	0.0947512	No
MP:0000925	LDOC1 subnetwork	0.0947618	No
ENSG00000100285	abnormal floor plate morphology	0.0947933	No
ENSG00000215769	NEFH subnetwork	0.0948539	No
ENSG00000182481	ENSG00000215769 subnetwork	0.0951277	No
MP:0000414	KPNA2 subnetwork	0.0951277	No
MP:0004502	alopecia	0.0951535	No
ENSG00000139372	decreased incidence of chemically-induced tumors	0.0951872	No
REACTOME_SWITCHING_OF_ORIGINS_TO_A_POST:REPLICATIVE_STATE	TDG subnetwork	0.095206	No
REACTOME_ORC1_REMOVAL_FROM_CHROMATIN	REACTOME_SWITCHING_OF_ORIGINS_TO_A_POST:REPLICATIVE_STATE	0.0952485	No
GO:0003743	REACTOME_ORC1_REMOVAL_FROM_CHROMATIN	0.0952485	No
GO:0060713	translation initiation factor activity	0.0953067	No
ENSG00000167971	labyrinthine layer morphogenesis	0.0953348	No
GO:0019900	CASKIN1 subnetwork	0.0953416	No
ENSG00000143622	kinase binding	0.0953672	No
ENSG00000111252	RIT1 subnetwork	0.0953942	No
ENSG00000087250	SH2B3 subnetwork	0.0956395	No
ENSG00000167513	MT3 subnetwork	0.0956503	No
ENSG00000107263	CDT1 subnetwork	0.0957049	No
MP:0004418	RAPGEF1 subnetwork	0.0959821	No
ENSG00000166164	small parietal bone	0.0960817	No
GO:0051272	BRD7 subnetwork	0.0961648	No
ENSG00000115484	positive regulation of cellular component movement	0.0962531	No
GO:0014032	CCT4 subnetwork	0.096259	No
ENSG00000206287	neural crest cell development	0.0963027	No
ENSG00000206215	RING1 subnetwork	0.0963801	No
ENSG00000204227	ENSG00000206215 subnetwork	0.0963801	No
ENSG00000134690	RING1 subnetwork	0.0963801	No
GO:0014910	CDCA8 subnetwork	0.0963814	No
GO:0004540	regulation of smooth muscle cell migration	0.0964147	No
ENSG00000102901	ribonuclease activity	0.0964777	No
ENSG00000100162	CENPT subnetwork	0.0965181	No
ENSG00000153107	CENPM subnetwork	0.0965962	No
GO:0000922	ANAPC1 subnetwork	0.0966099	No
ENSG00000183034	spindle pole	0.0966238	No
MP:0005491	OTOP2 subnetwork	0.0966277	No
GO:0072028	pancreatic islet hyperplasia	0.0966349	No
MP:0001633	nephron morphogenesis	0.096637	No
GO:0002011	poor circulation	0.0967676	No
ENSG00000049618	morphogenesis of an epithelial sheet	0.0968073	No
ENSG00000172725	ARID1B subnetwork	0.0968184	No
ENSG00000032514	CORO1B subnetwork	0.0968873	No
ENSG00000162736	ENSG00000032514 subnetwork	0.0969458	No
MP:0004938	NCSTN subnetwork	0.097028	No
ENSG00000163703	dilated vasculature	0.0970644	No
ENSG00000174996	CRELD1 subnetwork	0.0970921	No
GO:0004702	KLC2 subnetwork	0.0971242	No
MP:0008000	receptor signaling protein serine/threonine kinase activity	0.0971514	No
ENSG00000184900	increased ovary tumor incidence	0.0971786	No
GO:0008242	SUMO3 subnetwork	0.0971858	No
MP:0009504	omega peptidase activity	0.0972358	No
MP:0005503	abnormal mammary gland epithelium morphology	0.0973352	No
ENSG00000109072	abnormal tendon morphology	0.0973611	No
ENSG00000151320	SEBOX subnetwork	0.0974169	No
MP:0000061	AKAP6 subnetwork	0.0974579	No
ENSG00000182010	fragile skeleton	0.0975418	No
REACTOME_ACTIVATION_OF_CHAPERONE_GENES_BY_XBP1S	RTKN2 subnetwork	0.0975613	No
MP:0001935	REACTOME_ACTIVATION_OF_CHAPERONE_GENES_BY_XBP1S	0.0976643	No
ENSG00000145220	decreased litter size	0.0979471	No
ENSG00000185619	LYAR subnetwork	0.0981524	No
GO:0005160	PCGF3 subnetwork	0.0981649	No
ENSG00000161888	transforming growth factor beta receptor binding	0.0982668	No
MP:0010867	SPC24 subnetwork	0.0983916	No
ENSG00000013275	abnormal bone trabecula morphology	0.0984042	No
MP:0005032	PSMC4 subnetwork	0.0984775	No
ENSG00000197616	abnormal ectoplacental cone morphology	0.0985388	No
MP:0001544	MYH6 subnetwork	0.0985733	No
GO:0043623	abnormal cardiovascular system physiology	0.0985741	No
KEGG_MISMATCH_REPAIR	cellular protein complex assembly	0.0986303	No
ENSG00000103035	KEGG_MISMATCH_REPAIR	0.0986991	No
MP:0000662	PSMD7 subnetwork	0.0987414	No
MP:0006027	abnormal branching of the mammary ductal tree	0.0987937	No
ENSG00000171497	impaired lung alveolus development	0.0989613	No
ENSG00000170917	PPID subnetwork	0.0990051	No
ENSG00000117748	NUDT6 subnetwork	0.0991718	No
ENSG00000170962	RPA2 subnetwork	0.0993227	No
ENSG00000145431	PDGFD subnetwork	0.0995138	No
REACTOME_PERK_REGULATED_GENE_EXPRESSION	PDGFC subnetwork	0.0995138	No
ENSG00000169621	REACTOME_PERK_REGULATED_GENE_EXPRESSION	0.0995227	No
ENSG00000179562	APLF subnetwork	0.0996651	No
ENSG00000123136	GCC1 subnetwork	0.0997885	No
GO:0005072	DDX39A subnetwork	0.0998848	No
ENSG00000153044	transforming growth factor beta receptor, cytoplasmic mediator activity	0.0999296	No
ENSG00000042429	CENPH subnetwork	0.0999362	No
ENSG00000111358	MED17 subnetwork	0.0999415	No
ENSG00000113812	GTF2H3 subnetwork	0.100059	No
ENSG00000108100	ACTR8 subnetwork	0.100076	No
ENSG00000101132	CCNY subnetwork	0.100181	No
ENSG00000140939	PFDN4 subnetwork	0.100235	No
MP:0005329	NOL3 subnetwork	0.100294	No
ENSG00000142676	abnormal myocardium layer morphology	0.100559	No
MP:0001938	RPL11 subnetwork	0.100563	No
ENSG00000075188	delayed sexual maturation	0.100575	No
GO:0010212	NUP37 subnetwork	0.100637	No
ENSG00000152661	response to ionizing radiation	0.100724	No
ENSG00000138092	GJA1 subnetwork	0.100727	No
ENSG00000160201	CENPO subnetwork	0.100739	No
ENSG00000122952	U2AF1 subnetwork	0.10076	No
ENSG00000010818	ZWINT subnetwork	0.100783	No
ENSG00000197694	HIVEP2 subnetwork	0.100807	No
ENSG00000077549	SPTAN1 subnetwork	0.10083	No
MP:0001344	CAPZB subnetwork	0.100861	No
ENSG00000156374	blepharoptosis	0.100885	No
MP:0001081	PCGF6 subnetwork	0.10097	No
ENSG00000116670	abnormal cranial ganglia morphology	0.100994	No
ENSG00000186871	MAD2L2 subnetwork	0.10103	No
GO:0070603	ERCC6L subnetwork	0.101105	No
GO:0009411	SWI/SNF-type complex	0.101229	No
ENSG00000135336	response to UV	0.101254	No
GO:0072073	ORC3 subnetwork	0.101258	No
ENSG00000100603	kidney epithelium development	0.101438	No
MP:0001274	SNW1 subnetwork	0.101445	No
ENSG00000137500	curly vibrissae	0.10146	No
ENSG00000071794	CCDC90B subnetwork	0.101462	No
ENSG00000129993	HLTF subnetwork	0.101522	No
ENSG00000153879	CBFA2T3 subnetwork	0.101546	No
MP:0003924	CEBPG subnetwork	0.101565	No
GO:0072210	herniated diaphragm	0.101702	No
ENSG00000105700	metanephric nephron development	0.101731	No
ENSG00000153147	KXD1 subnetwork	0.101742	No
ENSG00000166913	SMARCA5 subnetwork	0.101778	No
ENSG00000197275	YWHAB subnetwork	0.10201	No
GO:0048636	RAD54B subnetwork	0.10213	No
GO:0045844	positive regulation of muscle organ development	0.102159	No
ENSG00000137812	positive regulation of striated muscle tissue development	0.102159	No
ENSG00000138376	CASC5 subnetwork	0.102178	No
ENSG00000196365	BARD1 subnetwork	0.102262	No
MP:0000864	LONP1 subnetwork	0.102532	No
ENSG00000206258	abnormal cerebellum vermis morphology	0.102785	No
GO:0032155	TNXB subnetwork	0.102876	No
GO:0032153	cell division site part	0.10288	No
ENSG00000166579	cell division site	0.10288	No
GO:0032200	NDEL1 subnetwork	0.102884	No
ENSG00000104884	telomere organization	0.102949	No
MP:0000296	ERCC2 subnetwork	0.102963	No
MP:0008294	absent trabeculae carneae	0.102982	No
ENSG00000173473	abnormal zona fasciculata morphology	0.102988	No
MP:0009406	SMARCC1 subnetwork	0.103159	No
ENSG00000173156	decreased skeletal muscle fiber number	0.103169	No
ENSG00000123219	RHOD subnetwork	0.103212	No
GO:0007017	CENPK subnetwork	0.10323	No
ENSG00000164867	microtubule-based process	0.10333	No
GO:0051130	NOS3 subnetwork	0.103456	No
ENSG00000133398	positive regulation of cellular component organization	0.10346	No
ENSG00000077097	MED10 subnetwork	0.103467	No
ENSG00000068796	TOP2B subnetwork	0.103602	No
ENSG00000122512	KIF2A subnetwork	0.103632	No
ENSG00000187953	PMS2 subnetwork	0.103645	No
GO:0048846	ENSG00000187953 subnetwork	0.103645	No
GO:0051247	axon extension involved in axon guidance	0.103668	No
ENSG00000100714	positive regulation of protein metabolic process	0.103744	No
ENSG00000137807	MTHFD1 subnetwork	0.103794	No
MP:0001688	KIF23 subnetwork	0.103866	No
ENSG00000106348	abnormal somite development	0.103975	No
ENSG00000168374	IMPDH1 subnetwork	0.104002	No
ENSG00000197461	ARF4 subnetwork	0.104104	No
ENSG00000099817	PDGFA subnetwork	0.104187	No
REACTOME_DEVELOPMENTAL_BIOLOGY	POLR2E subnetwork	0.104223	No
ENSG00000082014	REACTOME_DEVELOPMENTAL_BIOLOGY	0.104283	No
ENSG00000013573	SMARCD3 subnetwork	0.104315	No
ENSG00000134245	DDX11 subnetwork	0.104367	No
ENSG00000138041	WNT2B subnetwork	0.104381	No
GO:0045597	SMEK2 subnetwork	0.104447	No
GO:0055002	positive regulation of cell differentiation	0.104466	No
GO:0045931	striated muscle cell development	0.104632	No
ENSG00000170860	positive regulation of mitotic cell cycle	0.104709	No
ENSG00000106399	LSM3 subnetwork	0.104728	No
GO:0072009	RPA3 subnetwork	0.104741	No
MP:0001689	nephron epithelium development	0.10475	No
MP:0002396	incomplete somite formation	0.104759	No
ENSG00000031691	abnormal hematopoietic system morphology/development	0.104899	No
MP:0000521	CENPQ subnetwork	0.104941	No
GO:0000777	abnormal kidney cortex morphology	0.104991	No
MP:0005438	condensed chromosome kinetochore	0.10509	No
GO:0034623	abnormal glycogen homeostasis	0.105094	No
GO:0060766	cellular macromolecular complex disassembly	0.105377	No
ENSG00000102226	negative regulation of androgen receptor signaling pathway	0.105385	No
GO:0071837	USP11 subnetwork	0.105408	No
ENSG00000138750	HMG box domain binding	0.105415	No
ENSG00000167670	NUP54 subnetwork	0.105441	No
ENSG00000182934	CHAF1A subnetwork	0.105461	No
ENSG00000172301	SRPR subnetwork	0.105489	No
MP:0001304	C17orf79 subnetwork	0.105555	No
GO:0080135	cataracts	0.105603	No
GO:0001958	regulation of cellular response to stress	0.105609	No
GO:0030532	endochondral ossification	0.105622	No
ENSG00000196498	small nuclear ribonucleoprotein complex	0.105693	No
ENSG00000146677	NCOR2 subnetwork	0.105804	No
ENSG00000113318	ENSG00000146677 subnetwork	0.105865	No
GO:0043491	MSH3 subnetwork	0.105877	No
MP:0001208	protein kinase B signaling cascade	0.106118	No
MP:0000454	blistering	0.106144	No
ENSG00000172409	abnormal jaw morphology	0.106157	No
GO:0071158	CLP1 subnetwork	0.10623	No
ENSG00000118690	positive regulation of cell cycle arrest	0.106286	No
KEGG_ONE_CARBON_POOL_BY_FOLATE	ARMC2 subnetwork	0.106308	No
GO:0072088	KEGG_ONE_CARBON_POOL_BY_FOLATE	0.106396	No
ENSG00000197451	nephron epithelium morphogenesis	0.106417	No
ENSG00000108688	HNRNPAB subnetwork	0.106448	No
REACTOME_DARPP:32_EVENTS	CCL7 subnetwork	0.106495	No
ENSG00000171223	REACTOME_DARPP:32_EVENTS	0.106582	No
ENSG00000196655	JUNB subnetwork	0.106749	No
GO:0046825	TRAPPC4 subnetwork	0.106781	No
ENSG00000176386	regulation of protein export from nucleus	0.106793	No
GO:2000826	CDC26 subnetwork	0.106811	No
ENSG00000085840	regulation of heart morphogenesis	0.106813	No
ENSG00000034677	ORC1 subnetwork	0.106849	No
GO:0061053	RNF19A subnetwork	0.106923	No
GO:0033189	somite development	0.106949	No
ENSG00000198523	response to vitamin A	0.106969	No
MP:0008272	PLN subnetwork	0.107033	No
ENSG00000117697	abnormal endochondral bone ossification	0.107054	No
GO:0003779	NSL1 subnetwork	0.107299	No
MP:0009858	actin binding	0.107311	No
ENSG00000125810	abnormal cellular extravasation	0.107375	No
ENSG00000127445	CD93 subnetwork	0.107425	No
GO:0005913	PIN1 subnetwork	0.107455	No
GO:0001158	cell-cell adherens junction	0.107481	No
ENSG00000122218	enhancer sequence-specific DNA binding	0.107515	No
ENSG00000185627	COPA subnetwork	0.10753	No
MP:0000764	PSMD13 subnetwork	0.107559	No
ENSG00000196353	abnormal tongue epithelium morphology	0.107593	No
MP:0005297	CPNE4 subnetwork	0.107748	No
ENSG00000185591	spina bifida occulta	0.107816	No
ENSG00000072952	SP1 subnetwork	0.107927	No
ENSG00000182217	MRVI1 subnetwork	0.107935	No
ENSG00000198327	HIST2H4B subnetwork	0.107957	No
ENSG00000183941	HIST1H4F subnetwork	0.107957	No
ENSG00000198339	HIST2H4A subnetwork	0.107957	No
ENSG00000197914	HIST1H4I subnetwork	0.107957	No
ENSG00000124529	HIST1H4K subnetwork	0.107957	No
ENSG00000197061	HIST1H4B subnetwork	0.107957	No
ENSG00000197238	HIST1H4C subnetwork	0.107957	No
ENSG00000198558	HIST1H4J subnetwork	0.107957	No
ENSG00000188987	HIST1H4L subnetwork	0.107957	No
ENSG00000196176	HIST1H4D subnetwork	0.107957	No
ENSG00000158406	HIST1H4A subnetwork	0.107957	No
ENSG00000197837	HIST1H4H subnetwork	0.107957	No
ENSG00000198518	HIST4H4 subnetwork	0.107957	No
ENSG00000140400	HIST1H4E subnetwork	0.107957	No
MP:0004067	MAN2C1 subnetwork	0.108061	No
ENSG00000138081	abnormal trabecula carnea morphology	0.108382	No
GO:0070411	FBXO11 subnetwork	0.108479	No
GO:0042246	I-SMAD binding	0.108484	No
GO:0060674	tissue regeneration	0.108823	No
GO:0048557	placenta blood vessel development	0.108896	No
ENSG00000072803	embryonic digestive tract morphogenesis	0.108909	No
GO:0048339	FBXW11 subnetwork	0.108924	No
ENSG00000173369	paraxial mesoderm development	0.108943	No
ENSG00000197558	C1QB subnetwork	0.109011	No
ENSG00000127388	ENSG00000197558 subnetwork	0.109036	No
ENSG00000111602	ENSG00000127388 subnetwork	0.109036	No
MP:0003799	TIMELESS subnetwork	0.109184	No
MP:0010299	impaired macrophage chemotaxis	0.109275	No
ENSG00000136937	increased mammary gland tumor incidence	0.109284	No
GO:0006302	NCBP1 subnetwork	0.109505	No
GO:0019003	double-strand break repair	0.109511	No
GO:0031401	GDP binding	0.109583	No
ENSG00000132109	positive regulation of protein modification process	0.109633	No
REACTOME_DESTABILIZATION_OF_MRNA_BY_TRISTETRAPROLIN_TTP	TRIM21 subnetwork	0.109642	No
GO:0003143	REACTOME_DESTABILIZATION_OF_MRNA_BY_TRISTETRAPROLIN_TTP	0.109663	No
ENSG00000095794	embryonic heart tube morphogenesis	0.109859	No
GO:2000147	CREM subnetwork	0.10988	No
ENSG00000103275	positive regulation of cell motility	0.109946	No
MP:0005326	UBE2I subnetwork	0.109997	No
ENSG00000151729	abnormal podocyte morphology	0.110014	No
REACTOME_KINESINS	SLC25A4 subnetwork	0.110072	No
MP:0002833	REACTOME_KINESINS	0.11016	No
ENSG00000125450	increased heart weight	0.110278	No
REACTOME_E2F_MEDIATED_REGULATION_OF_DNA_REPLICATION	NUP85 subnetwork	0.11035	No
ENSG00000147601	REACTOME_E2F_MEDIATED_REGULATION_OF_DNA_REPLICATION	0.110534	No
GO:0001942	TERF1 subnetwork	0.110594	No
GO:0022405	hair follicle development	0.110749	No
GO:0022404	hair cycle process	0.110749	No
GO:0016779	molting cycle process	0.110749	No
GO:0000779	nucleotidyltransferase activity	0.110791	No
ENSG00000163558	condensed chromosome, centromeric region	0.110792	No
ENSG00000011304	PRKCI subnetwork	0.110938	No
MP:0000488	PTBP1 subnetwork	0.11107	No
ENSG00000113643	abnormal intestinal epithelium morphology	0.111136	No
MP:0005619	RARS subnetwork	0.111195	No
ENSG00000126749	increased urine potassium level	0.111283	No
ENSG00000182054	ENSG00000126749 subnetwork	0.111285	No
ENSG00000014216	IDH2 subnetwork	0.111408	No
GO:0001078	CAPN1 subnetwork	0.111441	No
ENSG00000145241	RNA polymerase II core promoter proximal region sequence-specific DNA binding transcription factor activity involved in negative regulation of transcription	0.111448	No
MP:0000166	CENPC1 subnetwork	0.111462	No
ENSG00000140600	abnormal chondrocyte morphology	0.111582	No
ENSG00000187790	SH3GL3 subnetwork	0.11164	No
ENSG00000116095	FANCM subnetwork	0.111757	No
MP:0001303	PLEKHA3 subnetwork	0.111773	No
GO:0030660	abnormal lens morphology	0.111794	No
ENSG00000124575	Golgi-associated vesicle membrane	0.111808	No
GO:0003706	HIST1H1D subnetwork	0.111874	No
ENSG00000163159	ligand-regulated transcription factor activity	0.111887	No
ENSG00000162512	VPS72 subnetwork	0.111906	No
GO:0044445	SDC3 subnetwork	0.111926	No
ENSG00000205420	cytosolic part	0.112114	No
GO:0001558	KRT6A subnetwork	0.112229	No
ENSG00000147509	regulation of cell growth	0.112378	No
ENSG00000184304	RGS20 subnetwork	0.112441	No
GO:0031575	PRKD1 subnetwork	0.112447	No
ENSG00000114942	mitotic cell cycle G1/S transition checkpoint	0.112486	No
GO:0032526	EEF1B2 subnetwork	0.112565	No
REACTOME_PIP3_ACTIVATES_AKT_SIGNALING	response to retinoic acid	0.112623	No
MP:0001240	REACTOME_PIP3_ACTIVATES_AKT_SIGNALING	0.11265	No
ENSG00000167842	abnormal epidermis stratum corneum morphology	0.112658	No
ENSG00000149636	MIS12 subnetwork	0.112675	No
ENSG00000062822	DSN1 subnetwork	0.112675	No
ENSG00000101160	POLD1 subnetwork	0.112727	No
GO:0014909	CTSZ subnetwork	0.112895	No
ENSG00000130707	smooth muscle cell migration	0.112905	No
MP:0010413	ASS1 subnetwork	0.112909	No
ENSG00000130227	complete atrioventricular septal defect	0.112928	No
ENSG00000204175	XPO7 subnetwork	0.112933	No
ENSG00000124813	GPRIN2 subnetwork	0.112957	No
ENSG00000180581	RUNX2 subnetwork	0.113143	No
ENSG00000143742	ENSG00000180581 subnetwork	0.113205	No
MP:0000934	SRP9 subnetwork	0.113205	No
GO:0006270	abnormal telencephalon development	0.113213	No
ENSG00000106355	DNA-dependent DNA replication initiation	0.113334	No
ENSG00000113387	LSM5 subnetwork	0.113342	No
GO:0015108	SUB1 subnetwork	0.113373	No
ENSG00000163781	chloride transmembrane transporter activity	0.113399	No
MP:0002089	TOPBP1 subnetwork	0.113431	No
ENSG00000197170	abnormal postnatal growth/weight/body size	0.113485	No
GO:0019901	PSMD12 subnetwork	0.113704	No
ENSG00000197746	protein kinase binding	0.113783	No
GO:0061311	PSAP subnetwork	0.113803	No
GO:0001823	cell surface receptor signaling pathway involved in heart development	0.11399	No
GO:0021983	mesonephros development	0.114001	No
MP:0000131	pituitary gland development	0.11403	No
MP:0004261	abnormal long bone epiphysis morphology	0.114054	No
GO:0004003	abnormal embryonic neuroepithelium morphology	0.114127	No
ENSG00000120694	ATP-dependent DNA helicase activity	0.114134	No
GO:0030546	HSPH1 subnetwork	0.114158	No
ENSG00000101003	receptor activator activity	0.114167	No
GO:0045649	GINS1 subnetwork	0.114175	No
ENSG00000161920	regulation of macrophage differentiation	0.114353	No
ENSG00000115947	MED11 subnetwork	0.114363	No
GO:0032269	ORC4 subnetwork	0.114479	No
MP:0004739	negative regulation of cellular protein metabolic process	0.114608	No
ENSG00000126778	conductive hearing loss	0.114645	No
MP:0008489	SIX1 subnetwork	0.114658	No
ENSG00000105991	slow postnatal weight gain	0.114705	No
ENSG00000085415	HOXA1 subnetwork	0.114815	No
ENSG00000161980	SEH1L subnetwork	0.114844	No
GO:0030335	POLR3K subnetwork	0.115052	No
ENSG00000068438	positive regulation of cell migration	0.115156	No
MP:0000968	FTSJ1 subnetwork	0.115192	No
ENSG00000112033	abnormal sensory neuron innervation pattern	0.115347	No
MP:0004616	PPARD subnetwork	0.115398	No
GO:0048745	lumbar vertebral transformation	0.115529	No
ENSG00000125965	smooth muscle tissue development	0.115535	No
ENSG00000116285	GDF5 subnetwork	0.115578	No
MP:0000512	ERRFI1 subnetwork	0.115608	No
REACTOME_PI:3K_CASCADE	intestinal ulcer	0.115634	No
ENSG00000174444	REACTOME_PI:3K_CASCADE	0.115698	No
GO:0090311	RPL4 subnetwork	0.115875	No
KEGG_HOMOLOGOUS_RECOMBINATION	regulation of protein deacetylation	0.115935	No
MP:0008279	KEGG_HOMOLOGOUS_RECOMBINATION	0.116039	No
ENSG00000141026	arrest of spermiogenesis	0.116084	No
ENSG00000081189	MED9 subnetwork	0.116267	No
ENSG00000118260	MEF2C subnetwork	0.11637	No
ENSG00000117450	CREB1 subnetwork	0.116374	No
MP:0008221	PRDX1 subnetwork	0.116382	No
ENSG00000171552	abnormal hippocampal commissure morphology	0.116389	No
ENSG00000182901	BCL2L1 subnetwork	0.116415	No
ENSG00000111348	RGS7 subnetwork	0.116437	No
ENSG00000168398	ARHGDIB subnetwork	0.116464	No
MP:0000269	BDKRB2 subnetwork	0.116477	No
ENSG00000204628	abnormal heart looping	0.116587	No
ENSG00000132664	GNB2L1 subnetwork	0.116618	No
ENSG00000206271	POLR3F subnetwork	0.116678	No
ENSG00000204387	ENSG00000206271 subnetwork	0.116703	No
ENSG00000206380	C6orf48 subnetwork	0.116703	No
ENSG00000151247	C6orf48 subnetwork	0.116703	No
GO:0000151	EIF4E subnetwork	0.116726	No
ENSG00000120699	ubiquitin ligase complex	0.116872	No
REACTOME_RNA_POLYMERASE_II_PRE:TRANSCRIPTION_EVENTS	EXOSC8 subnetwork	0.116977	No
ENSG00000213397	REACTOME_RNA_POLYMERASE_II_PRE:TRANSCRIPTION_EVENTS	0.117029	No
MP:0009657	HAUS7 subnetwork	0.117111	No
ENSG00000107281	failure of chorioallantoic fusion	0.117263	No
ENSG00000109929	NPDC1 subnetwork	0.117486	No
GO:0043525	SC5DL subnetwork	0.117549	No
ENSG00000099204	positive regulation of neuron apoptotic process	0.117591	No
ENSG00000100985	ABLIM1 subnetwork	0.117843	No
MP:0008714	MMP9 subnetwork	0.118059	No
GO:0031577	lung carcinoma	0.118143	No
ENSG00000126226	spindle checkpoint	0.118189	No
GO:0055006	PCID2 subnetwork	0.118202	No
GO:0055013	cardiac cell development	0.118221	No
ENSG00000038382	cardiac muscle cell development	0.118221	No
ENSG00000181991	TRIO subnetwork	0.11844	No
ENSG00000104812	MRPS11 subnetwork	0.118614	No
ENSG00000048052	GYS1 subnetwork	0.118684	No
GO:0045600	HDAC9 subnetwork	0.11873	No
ENSG00000143013	positive regulation of fat cell differentiation	0.118734	No
MP:0011095	LMO4 subnetwork	0.118753	No
ENSG00000198055	complete embryonic lethality between implantation and placentation	0.118776	No
ENSG00000144048	GRK6 subnetwork	0.118832	No
ENSG00000101654	DUSP11 subnetwork	0.118844	No
ENSG00000185551	RNMT subnetwork	0.118854	No
ENSG00000175137	NR2F2 subnetwork	0.118884	No
ENSG00000164815	SH3BP5L subnetwork	0.118899	No
ENSG00000181019	ORC5 subnetwork	0.118919	No
GO:0051149	NQO1 subnetwork	0.118984	No
GO:0000790	positive regulation of muscle cell differentiation	0.119005	No
ENSG00000166200	nuclear chromatin	0.119048	No
GO:0033077	COPS2 subnetwork	0.119055	No
ENSG00000030066	T cell differentiation in thymus	0.119322	No
ENSG00000077514	NUP160 subnetwork	0.119358	No
ENSG00000049540	POLD3 subnetwork	0.119439	No
ENSG00000011405	ELN subnetwork	0.119473	No
ENSG00000145715	PIK3C2A subnetwork	0.119561	No
GO:0003197	RASA1 subnetwork	0.119576	No
ENSG00000115904	endocardial cushion development	0.119677	No
ENSG00000107643	SOS1 subnetwork	0.11975	No
ENSG00000115942	MAPK8 subnetwork	0.119761	No
ENSG00000101412	ORC2 subnetwork	0.119861	No
ENSG00000061337	E2F1 subnetwork	0.119943	No
MP:0004988	LZTS1 subnetwork	0.119992	No
ENSG00000164167	increased osteoblast cell number	0.12002	No
GO:0035051	LSM6 subnetwork	0.120093	No
MP:0004189	cardiac cell differentiation	0.120151	No
ENSG00000153207	abnormal alveolar process morphology	0.120204	No
ENSG00000085231	AHCTF1 subnetwork	0.120246	No
ENSG00000143171	TAF9 subnetwork	0.120474	No
ENSG00000126803	RXRG subnetwork	0.120686	No
ENSG00000070501	HSPA2 subnetwork	0.120725	No
GO:0071347	POLB subnetwork	0.120746	No
ENSG00000164270	cellular response to interleukin-1	0.12083	No
ENSG00000165417	HTR4 subnetwork	0.120892	No
MP:0002764	GTF2A1 subnetwork	0.120892	No
MP:0006142	short tibia	0.120971	No
MP:0000026	abnormal sinoatrial node conduction	0.120973	No
MP:0006271	abnormal inner ear morphology	0.121034	No
ENSG00000100823	abnormal involution of the mammary gland	0.121099	No
ENSG00000139219	APEX1 subnetwork	0.121109	No
ENSG00000213246	COL2A1 subnetwork	0.121186	No
GO:0042698	SUPT4H1 subnetwork	0.121316	No
ENSG00000163939	ovulation cycle	0.121332	No
ENSG00000168488	PBRM1 subnetwork	0.121335	No
MP:0006337	ATXN2L subnetwork	0.121702	No
ENSG00000172053	abnormal first branchial arch morphology	0.121729	No
ENSG00000091513	QARS subnetwork	0.121777	No
GO:0007405	TF subnetwork	0.121881	No
MP:0004893	neuroblast proliferation	0.121904	No
REACTOME_CYCLIN_D_ASSOCIATED_EVENTS_IN_G1	decreased adiponectin level	0.121914	No
REACTOME_G1_PHASE	REACTOME_CYCLIN_D_ASSOCIATED_EVENTS_IN_G1	0.12205	No
MP:0000748	REACTOME_G1_PHASE	0.12205	No
REACTOME_REMOVAL_OF_THE_FLAP_INTERMEDIATE	progressive muscle weakness	0.122263	No
ENSG00000115761	REACTOME_REMOVAL_OF_THE_FLAP_INTERMEDIATE	0.122269	No
MP:0011320	NOL10 subnetwork	0.122597	No
GO:0043410	abnormal glomerular capillary morphology	0.12272	No
GO:0005852	positive regulation of MAPK cascade	0.122774	No
ENSG00000108061	eukaryotic translation initiation factor 3 complex	0.122883	No
ENSG00000100796	SHOC2 subnetwork	0.122885	No
ENSG00000037965	SMEK1 subnetwork	0.122903	No
ENSG00000185386	HOXC8 subnetwork	0.122936	No
GO:0043021	MAPK11 subnetwork	0.122951	No
GO:0000786	ribonucleoprotein complex binding	0.123091	No
ENSG00000137193	nucleosome	0.123202	No
MP:0001701	PIM1 subnetwork	0.123275	No
ENSG00000124074	incomplete embryo turning	0.123437	No
MP:0001929	C16orf48 subnetwork	0.12346	No
ENSG00000198478	abnormal gametogenesis	0.123618	No
MP:0000787	SH3BGRL2 subnetwork	0.123704	No
GO:0061036	abnormal telencephalon morphology	0.123752	No
ENSG00000111276	positive regulation of cartilage development	0.123771	No
MP:0006346	CDKN1B subnetwork	0.123855	No
GO:0030496	small branchial arch	0.123976	No
ENSG00000131238	midbody	0.124014	No
ENSG00000128594	PPT1 subnetwork	0.124016	No
ENSG00000140368	LRRC4 subnetwork	0.124041	No
ENSG00000145414	PSTPIP1 subnetwork	0.124149	No
GO:0048469	NAF1 subnetwork	0.124169	No
GO:0090177	cell maturation	0.124199	No
ENSG00000184363	establishment of planar polarity involved in neural tube closure	0.124261	No
ENSG00000138083	PKP3 subnetwork	0.12428	No
ENSG00000058600	SIX3 subnetwork	0.124338	No
ENSG00000180879	POLR3E subnetwork	0.124377	No
ENSG00000116957	SSR4 subnetwork	0.124446	No
GO:0050840	TBCE subnetwork	0.12445	No
ENSG00000153774	extracellular matrix binding	0.12455	No
GO:0061333	CFDP1 subnetwork	0.201304	No
GO:0014897	renal tubule morphogenesis	0.201459	No
GO:0003300	striated muscle hypertrophy	0.201497	No
ENSG00000149084	cardiac muscle hypertrophy	0.201497	No
ENSG00000163636	HSD17B12 subnetwork	0.201586	No
ENSG00000124160	PSMD6 subnetwork	0.201739	No
ENSG00000115524	NCOA5 subnetwork	0.201865	No
MP:0002689	SF3B1 subnetwork	0.20188	No
GO:0014896	abnormal molar morphology	0.201964	No
MP:0008825	muscle hypertrophy	0.202014	No
ENSG00000131475	abnormal cardiac epithelial to mesenchymal transition	0.202056	No
ENSG00000144597	VPS25 subnetwork	0.202082	No
ENSG00000149743	EAF1 subnetwork	0.202114	No
MP:0001919	TRPT1 subnetwork	0.202156	No
GO:0001759	abnormal reproductive system physiology	0.202175	No
ENSG00000023191	organ induction	0.202505	No
MP:0010024	RNH1 subnetwork	0.202613	No
MP:0008943	increased total body fat amount	0.202789	No
ENSG00000091704	increased sensitivity to induced cell death	0.20292	No
GO:0021695	CPA1 subnetwork	0.202964	No
GO:0000979	cerebellar cortex development	0.203119	No
GO:0032720	RNA polymerase II core promoter sequence-specific DNA binding	0.203167	No
GO:0006283	negative regulation of tumor necrosis factor production	0.203199	No
ENSG00000137713	transcription-coupled nucleotide-excision repair	0.203306	No
GO:0071564	PPP2R1B subnetwork	0.203322	No
GO:0030545	npBAF complex	0.203497	No
ENSG00000112304	receptor regulator activity	0.203783	No
ENSG00000140474	ACOT13 subnetwork	0.203969	No
ENSG00000108094	ULK3 subnetwork	0.20415	No
ENSG00000185811	CUL2 subnetwork	0.204155	No
ENSG00000122034	IKZF1 subnetwork	0.20418	No
ENSG00000125484	GTF3A subnetwork	0.204263	No
ENSG00000170144	GTF3C4 subnetwork	0.204383	No
REACTOME_GLUTATHIONE_SYNTHESIS_AND_RECYCLING	HNRNPA3 subnetwork	0.20442	No
ENSG00000206088	REACTOME_GLUTATHIONE_SYNTHESIS_AND_RECYCLING	0.204443	No
ENSG00000163737	ENSG00000206088 subnetwork	0.204549	No
MP:0000288	PF4 subnetwork	0.204577	No
ENSG00000172613	abnormal pericardium morphology	0.204656	No
ENSG00000157020	RAD9A subnetwork	0.204697	No
GO:0032388	SEC13 subnetwork	0.204772	No
KEGG_DILATED_CARDIOMYOPATHY	positive regulation of intracellular transport	0.20487	No
ENSG00000085978	KEGG_DILATED_CARDIOMYOPATHY	0.205025	No
ENSG00000011451	ATG16L1 subnetwork	0.205048	No
ENSG00000162702	WIZ subnetwork	0.205208	No
GO:0004861	ZNF281 subnetwork	0.205224	No
GO:0033598	cyclin-dependent protein kinase inhibitor activity	0.205362	No
ENSG00000100596	mammary gland epithelial cell proliferation	0.205492	No
ENSG00000078668	SPTLC2 subnetwork	0.205493	No
ENSG00000106397	VDAC3 subnetwork	0.205549	No
GO:2001022	PLOD3 subnetwork	0.205556	No
MP:0001245	positive regulation of response to DNA damage stimulus	0.205661	No
ENSG00000144848	thick dermal layer	0.205801	No
MP:0001731	ATG3 subnetwork	0.205849	No
REACTOME_HORMONE:SENSITIVE_LIPASE_HSL:MEDIATED_TRIACYLGLYCEROL_HYDROLYSIS	abnormal postnatal growth	0.205948	No
ENSG00000071127	REACTOME_HORMONE:SENSITIVE_LIPASE_HSL:MEDIATED_TRIACYLGLYCEROL_HYDROLYSIS	0.206014	No
ENSG00000141034	WDR1 subnetwork	0.206082	No
GO:0051445	C17orf39 subnetwork	0.206188	No
ENSG00000079785	regulation of meiotic cell cycle	0.20626	No
ENSG00000160224	DDX1 subnetwork	0.206261	No
REACTOME_PROTEIN_FOLDING	AIRE subnetwork	0.206293	No
ENSG00000124383	REACTOME_PROTEIN_FOLDING	0.206294	No
ENSG00000164404	MPHOSPH10 subnetwork	0.206338	No
ENSG00000150753	GDF9 subnetwork	0.206417	No
GO:0051322	CCT5 subnetwork	0.206429	No
GO:0030901	anaphase	0.20665	No
GO:0030126	midbrain development	0.206874	No
ENSG00000072201	COPI vesicle coat	0.206878	No
ENSG00000164742	LNX1 subnetwork	0.20707	No
ENSG00000065559	ADCY1 subnetwork	0.207076	No
ENSG00000064835	MAP2K4 subnetwork	0.207147	No
ENSG00000183741	POU1F1 subnetwork	0.207329	No
ENSG00000168061	CBX6 subnetwork	0.207338	No
ENSG00000134987	SAC3D1 subnetwork	0.20736	No
GO:0031012	WDR36 subnetwork	0.207455	No
GO:0050684	extracellular matrix	0.207485	No
GO:0006415	regulation of mRNA processing	0.207511	No
ENSG00000006638	translational termination	0.208074	No
ENSG00000133265	TBXA2R subnetwork	0.208132	No
ENSG00000198612	HSPBP1 subnetwork	0.208258	No
GO:0005635	COPS8 subnetwork	0.208276	No
REACTOME_TIE2_SIGNALING	nuclear envelope	0.208442	No
ENSG00000188064	REACTOME_TIE2_SIGNALING	0.208568	No
KEGG_HYPERTROPHIC_CARDIOMYOPATHY_HCM	WNT7B subnetwork	0.20864	No
ENSG00000093167	KEGG_HYPERTROPHIC_CARDIOMYOPATHY_HCM	0.208706	No
ENSG00000127586	LRRFIP2 subnetwork	0.208722	No
GO:0006801	CHTF18 subnetwork	0.20878	No
ENSG00000100836	superoxide metabolic process	0.208867	No
ENSG00000123329	PABPN1 subnetwork	0.208876	No
ENSG00000185513	ARHGAP9 subnetwork	0.208899	No
MP:0001566	L3MBTL1 subnetwork	0.208989	No
GO:0050482	hyperphosphatemia	0.209469	No
ENSG00000136504	arachidonic acid secretion	0.209489	No
ENSG00000160271	KAT7 subnetwork	0.209646	No
ENSG00000121957	RALGDS subnetwork	0.209698	No
ENSG00000185950	GPSM2 subnetwork	0.209891	No
ENSG00000164171	IRS2 subnetwork	0.209918	No
ENSG00000168495	ITGA2 subnetwork	0.20996	No
GO:0019902	POLR3D subnetwork	0.209975	No
ENSG00000100242	phosphatase binding	0.209982	No
GO:0035914	SUN2 subnetwork	0.210325	No
ENSG00000031823	skeletal muscle cell differentiation	0.210478	No
ENSG00000156603	RANBP3 subnetwork	0.210498	No
ENSG00000149532	MED19 subnetwork	0.21059	No
ENSG00000103168	CPSF7 subnetwork	0.210631	No
ENSG00000171747	TAF1C subnetwork	0.210656	No
REACTOME_NCAM1_INTERACTIONS	LGALS4 subnetwork	0.210737	No
ENSG00000164045	REACTOME_NCAM1_INTERACTIONS	0.210873	No
ENSG00000148516	CDC25A subnetwork	0.21104	No
ENSG00000177426	ZEB1 subnetwork	0.211086	No
GO:0005605	TGIF1 subnetwork	0.211151	No
GO:0090002	basal lamina	0.211199	No
REACTOME_FRS2:MEDIATED_ACTIVATION	establishment of protein localization in plasma membrane	0.211265	No
MP:0003672	REACTOME_FRS2:MEDIATED_ACTIVATION	0.211299	No
ENSG00000124299	abnormal ureter development	0.211511	No
GO:0030239	PEPD subnetwork	0.211863	No
GO:0018345	myofibril assembly	0.211871	No
GO:0045930	protein palmitoylation	0.211914	No
GO:0080025	negative regulation of mitotic cell cycle	0.212187	No
GO:0043568	phosphatidylinositol-3,5-bisphosphate binding	0.212321	No
ENSG00000183520	positive regulation of insulin-like growth factor receptor signaling pathway	0.212356	No
ENSG00000132361	UTP11L subnetwork	0.212423	No
GO:0000080	KIAA0664 subnetwork	0.212593	No
GO:0016592	G1 phase of mitotic cell cycle	0.212701	No
MP:0004393	mediator complex	0.21271	No
ENSG00000004799	abnormal cochlear inner hair cell morphology	0.212713	No
GO:0090150	PDK4 subnetwork	0.212731	No
ENSG00000101161	establishment of protein localization in membrane	0.212757	No
MP:0002082	PRPF6 subnetwork	0.212788	No
ENSG00000016082	postnatal lethality	0.212811	No
MP:0011106	ISL1 subnetwork	0.21284	No
ENSG00000130772	partial embryonic lethality before somite formation	0.212959	No
GO:0005523	MED18 subnetwork	0.212996	No
ENSG00000184634	tropomyosin binding	0.213039	No
ENSG00000148303	MED12 subnetwork	0.213147	No
MP:0000830	RPL7A subnetwork	0.213156	No
ENSG00000166889	abnormal diencephalon morphology	0.213231	No
ENSG00000105698	PATL1 subnetwork	0.213367	No
GO:0071478	USF2 subnetwork	0.213432	No
ENSG00000139343	cellular response to radiation	0.213466	No
GO:0015026	SNRPF subnetwork	0.213515	No
MP:0001293	coreceptor activity	0.213527	No
GO:0007223	anophthalmia	0.213972	No
ENSG00000117360	Wnt receptor signaling pathway, calcium modulating pathway	0.214297	No
GO:0071715	PRPF3 subnetwork	0.214401	No
MP:0003089	icosanoid transport	0.214471	No
ENSG00000128513	decreased skin tensile strength	0.214574	No
ENSG00000107807	POT1 subnetwork	0.214826	No
GO:0010662	TLX1 subnetwork	0.215059	No
MP:0001852	regulation of striated muscle cell apoptotic process	0.21506	No
GO:0007128	conjunctivitis	0.215096	No
ENSG00000108510	meiotic prophase I	0.215186	No
GO:0032332	MED13 subnetwork	0.215226	No
ENSG00000155363	positive regulation of chondrocyte differentiation	0.21549	No
ENSG00000115596	MOV10 subnetwork	0.215599	No
MP:0000034	WNT6 subnetwork	0.215649	No
ENSG00000163714	abnormal vestibule morphology	0.215655	No
GO:0004864	U2SURP subnetwork	0.215739	No
ENSG00000105048	protein phosphatase inhibitor activity	0.215809	No
ENSG00000125753	TNNT1 subnetwork	0.215986	No
GO:0017134	VASP subnetwork	0.21603	No
GO:0005095	fibroblast growth factor binding	0.216119	No
ENSG00000007372	GTPase inhibitor activity	0.216134	No
MP:0001696	PAX6 subnetwork	0.216176	No
ENSG00000135916	failure to gastrulate	0.216239	No
ENSG00000186654	ITM2C subnetwork	0.216471	No
ENSG00000102007	PRR5 subnetwork	0.216482	No
ENSG00000173207	PLP2 subnetwork	0.21672	No
MP:0000333	CKS1B subnetwork	0.21678	No
ENSG00000102010	decreased bone marrow cell number	0.216823	No
ENSG00000197471	BMX subnetwork	0.216833	No
ENSG00000050748	SPN subnetwork	0.216851	No
GO:0031109	MAPK9 subnetwork	0.217057	No
ENSG00000114491	microtubule polymerization or depolymerization	0.217114	No
MP:0001685	UMPS subnetwork	0.21712	No
ENSG00000136450	abnormal endoderm development	0.21738	No
ENSG00000086619	SRSF1 subnetwork	0.217401	No
ENSG00000136938	ERO1LB subnetwork	0.21752	No
ENSG00000142507	ANP32B subnetwork	0.217523	No
GO:0043507	PSMB6 subnetwork	0.217576	No
MP:0004084	positive regulation of JUN kinase activity	0.217625	No
ENSG00000166167	abnormal cardiac muscle relaxation	0.217745	No
ENSG00000166478	BTRC subnetwork	0.217871	No
ENSG00000090061	ZNF143 subnetwork	0.21791	No
GO:0072659	CCNK subnetwork	0.217941	No
ENSG00000070814	protein localization in plasma membrane	0.218065	No
ENSG00000123609	TCOF1 subnetwork	0.21817	No
ENSG00000135424	NMI subnetwork	0.218184	No
GO:0021522	ITGA7 subnetwork	0.218342	No
ENSG00000106245	spinal cord motor neuron differentiation	0.218628	No
GO:0048588	BUD31 subnetwork	0.218687	No
GO:0030663	developmental cell growth	0.218739	No
GO:0001619	COPI coated vesicle membrane	0.218776	No
GO:0043596	lysosphingolipid and lysophosphatidic acid receptor activity	0.218803	No
GO:0042445	nuclear replication fork	0.218882	No
ENSG00000108344	hormone metabolic process	0.218942	No
ENSG00000033327	PSMD3 subnetwork	0.218995	No
ENSG00000184916	GAB2 subnetwork	0.21903	No
ENSG00000139567	JAG2 subnetwork	0.219038	No
MP:0002152	ACVRL1 subnetwork	0.219039	No
MP:0008546	abnormal brain morphology	0.21907	No
GO:0034101	abnormal vesicle-mediated transport	0.219072	No
ENSG00000182004	erythrocyte homeostasis	0.219142	No
MP:0000221	SNRPE subnetwork	0.219176	No
MP:0002774	decreased leukocyte cell number	0.219291	No
ENSG00000140451	small prostate gland	0.219316	No
ENSG00000118898	PIF1 subnetwork	0.219344	No
ENSG00000143771	PPL subnetwork	0.219522	No
GO:0008094	CNIH4 subnetwork	0.219579	No
GO:0060205	DNA-dependent ATPase activity	0.219799	No
ENSG00000120837	cytoplasmic membrane-bounded vesicle lumen	0.219947	No
MP:0000286	NFYB subnetwork	0.220026	No
GO:0044420	abnormal mitral valve morphology	0.220034	No
GO:0019104	extracellular matrix part	0.220042	No
MP:0010029	DNA N-glycosylase activity	0.220216	No
ENSG00000170027	abnormal basicranium morphology	0.22024	No
ENSG00000011052	YWHAG subnetwork	0.220295	No
REACTOME_NUCLEAR_IMPORT_OF_REV_PROTEIN	NME2 subnetwork	0.220575	No
GO:0021514	REACTOME_NUCLEAR_IMPORT_OF_REV_PROTEIN	0.220587	No
ENSG00000183918	ventral spinal cord interneuron differentiation	0.220656	No
GO:0048010	SH2D1A subnetwork	0.220703	No
ENSG00000174233	vascular endothelial growth factor receptor signaling pathway	0.220704	No
MP:0005290	ADCY6 subnetwork	0.220735	No
GO:0031674	decreased oxygen consumption	0.221134	No
ENSG00000197858	I band	0.221247	No
ENSG00000185989	GPAA1 subnetwork	0.221264	No
ENSG00000134954	RASA3 subnetwork	0.221301	No
GO:0007530	ETS1 subnetwork	0.22139	No
MP:0000108	sex determination	0.221528	No
MP:0000291	midline facial cleft	0.221678	No
MP:0001723	enlarged pericardium	0.221692	No
ENSG00000173889	disorganized yolk sac vascular plexus	0.221878	No
ENSG00000057663	PHC3 subnetwork	0.221943	No
MP:0005028	ATG5 subnetwork	0.222236	No
ENSG00000002330	abnormal trophectoderm morphology	0.222285	No
ENSG00000151332	BAD subnetwork	0.222318	No
ENSG00000178028	MBIP subnetwork	0.222484	No
GO:0031345	DMAP1 subnetwork	0.222491	No
ENSG00000167258	negative regulation of cell projection organization	0.2225	No
ENSG00000141446	CDK12 subnetwork	0.222528	No
GO:0005578	ESCO1 subnetwork	0.222661	No
MP:0000778	proteinaceous extracellular matrix	0.222783	No
ENSG00000115541	abnormal nervous system tract morphology	0.222958	No
ENSG00000111640	HSPE1 subnetwork	0.222991	No
MP:0005202	GAPDH subnetwork	0.223136	No
GO:0060795	lethargy	0.223155	No
GO:0021513	cell fate commitment involved in formation of primary germ layer	0.223171	No
MP:0006386	spinal cord dorsal/ventral patterning	0.223232	No
ENSG00000101751	absent somites	0.223269	No
ENSG00000089053	POLI subnetwork	0.223405	No
ENSG00000152942	ANAPC5 subnetwork	0.223498	No
GO:0035411	RAD17 subnetwork	0.223573	No
GO:0004222	catenin import into nucleus	0.223584	No
ENSG00000196363	metalloendopeptidase activity	0.2237	No
GO:0015695	WDR5 subnetwork	0.223719	No
GO:0034383	organic cation transport	0.223727	No
ENSG00000133937	low-density lipoprotein particle clearance	0.223741	No
ENSG00000165934	GSC subnetwork	0.223845	No
GO:0051489	CPSF2 subnetwork	0.223897	No
GO:0072595	regulation of filopodium assembly	0.223964	No
ENSG00000118515	maintenance of protein localization to organelle	0.223971	No
MP:0005189	SGK1 subnetwork	0.224103	No
GO:0034774	abnormal anogenital distance	0.224166	No
ENSG00000135213	secretory granule lumen	0.224284	No
ENSG00000070010	POM121C subnetwork	0.224336	No
ENSG00000181029	UFD1L subnetwork	0.224464	No
ENSG00000085224	TRAPPC5 subnetwork	0.224497	No
MP:0005670	ATRX subnetwork	0.224555	No
GO:0000819	abnormal white adipose tissue physiology	0.224652	No
ENSG00000091073	sister chromatid segregation	0.224731	No
ENSG00000196470	ENSG00000091073 subnetwork	0.224849	No
KEGG_NUCLEOTIDE_EXCISION_REPAIR	SIAH1 subnetwork	0.225002	No
ENSG00000077454	KEGG_NUCLEOTIDE_EXCISION_REPAIR	0.225183	No
ENSG00000205307	LRCH4 subnetwork	0.225207	No
MP:0002051	SAP25 subnetwork	0.225207	No
GO:0001959	skin papilloma	0.225242	No
ENSG00000087111	regulation of cytokine-mediated signaling pathway	0.225256	No
ENSG00000163754	PIGS subnetwork	0.225418	No
ENSG00000142192	GYG1 subnetwork	0.225464	No
ENSG00000170581	APP subnetwork	0.225467	No
GO:0006334	STAT2 subnetwork	0.225561	No
GO:0042575	nucleosome assembly	0.225626	No
ENSG00000106006	DNA polymerase complex	0.225755	No
MP:0002651	HOXA6 subnetwork	0.22595	No
ENSG00000117091	abnormal sciatic nerve morphology	0.226099	No
ENSG00000037280	CD48 subnetwork	0.226182	No
ENSG00000055044	FLT4 subnetwork	0.226411	No
GO:0032507	NOP58 subnetwork	0.226528	No
ENSG00000132432	maintenance of protein location in cell	0.226537	No
ENSG00000132182	SEC61G subnetwork	0.226593	No
ENSG00000109061	NUP210 subnetwork	0.226686	No
ENSG00000197122	MYH1 subnetwork	0.22678	No
ENSG00000013455	SRC subnetwork	0.226804	No
ENSG00000116106	ENSG00000013455 subnetwork	0.227275	No
ENSG00000189319	EPHA4 subnetwork	0.227462	No
MP:0009760	FAM53B subnetwork	0.22759	No
ENSG00000204301	abnormal mitotic spindle morphology	0.227657	No
MP:0005006	NOTCH4 subnetwork	0.227666	No
ENSG00000006125	abnormal osteoblast physiology	0.227684	No
ENSG00000177700	AP2B1 subnetwork	0.227843	No
ENSG00000171403	POLR2L subnetwork	0.228005	No
REACTOME_METABOLISM_OF_AMINO_ACIDS_AND_DERIVATIVES	KRT9 subnetwork	0.228177	No
ENSG00000088832	REACTOME_METABOLISM_OF_AMINO_ACIDS_AND_DERIVATIVES	0.228302	No
ENSG00000160973	FKBP1A subnetwork	0.228316	No
ENSG00000213585	FOXH1 subnetwork	0.228393	No
ENSG00000005007	VDAC1 subnetwork	0.228423	No
GO:0046785	UPF1 subnetwork	0.228509	No
GO:0031069	microtubule polymerization	0.228513	No
ENSG00000169592	hair follicle morphogenesis	0.228692	No
ENSG00000132692	INO80E subnetwork	0.228752	No
GO:0050919	BCAN subnetwork	0.228981	No
GO:0003208	negative chemotaxis	0.228987	No
REACTOME_ERKMAPK_TARGETS	cardiac ventricle morphogenesis	0.229081	No
GO:0032309	REACTOME_ERKMAPK_TARGETS	0.229141	No
MP:0001511	icosanoid secretion	0.229144	No
GO:0031593	disheveled coat	0.229161	No
ENSG00000128322	polyubiquitin binding	0.229559	No
MP:0001786	IGLL1 subnetwork	0.229563	No
GO:0043506	skin edema	0.229578	No
KEGG_ARRHYTHMOGENIC_RIGHT_VENTRICULAR_CARDIOMYOPATHY_ARVC	regulation of JUN kinase activity	0.229638	No
ENSG00000111961	KEGG_ARRHYTHMOGENIC_RIGHT_VENTRICULAR_CARDIOMYOPATHY_ARVC	0.229668	No
ENSG00000110318	SASH1 subnetwork	0.229733	No
GO:0010623	KIAA1377 subnetwork	0.229867	No
ENSG00000086102	developmental programmed cell death	0.229879	No
ENSG00000121083	NFX1 subnetwork	0.229906	No
ENSG00000168487	DYNLL2 subnetwork	0.229992	No
ENSG00000117154	BMP1 subnetwork	0.230102	No
ENSG00000128591	IGSF21 subnetwork	0.230171	No
GO:0010627	FLNC subnetwork	0.230265	No
ENSG00000104879	regulation of intracellular protein kinase cascade	0.230284	No
ENSG00000083520	CKM subnetwork	0.230326	No
REACTOME_RNA_POL_II_CTD_PHOSPHORYLATION_AND_INTERACTION_WITH_CE	DIS3 subnetwork	0.230371	No
GO:0090316	REACTOME_RNA_POL_II_CTD_PHOSPHORYLATION_AND_INTERACTION_WITH_CE	0.230419	No
REACTOME_REMOVAL_OF_DNA_PATCH_CONTAINING_ABASIC_RESIDUE	positive regulation of intracellular protein transport	0.230659	No
REACTOME_RESOLUTION_OF_AP_SITES_VIA_THE_MULTIPLE:NUCLEOTIDE_PATCH_REPLACEMENT_PATHWAY	REACTOME_REMOVAL_OF_DNA_PATCH_CONTAINING_ABASIC_RESIDUE	0.230761	No
MP:0003645	REACTOME_RESOLUTION_OF_AP_SITES_VIA_THE_MULTIPLE:NUCLEOTIDE_PATCH_REPLACEMENT_PATHWAY	0.230761	No
ENSG00000143393	increased pancreatic beta cell number	0.230845	No
GO:0016514	PI4KB subnetwork	0.230949	No
MP:0002052	SWI/SNF complex	0.231309	No
ENSG00000144744	decreased tumor incidence	0.231313	No
GO:0090030	UBA3 subnetwork	0.231332	No
ENSG00000112159	regulation of steroid hormone biosynthetic process	0.231333	No
ENSG00000128654	MDN1 subnetwork	0.231429	No
ENSG00000164164	MTX2 subnetwork	0.231497	No
GO:0030018	OTUD4 subnetwork	0.231539	No
ENSG00000062038	Z disc	0.23164	No
GO:0045070	CDH3 subnetwork	0.231757	No
MP:0002223	positive regulation of viral genome replication	0.231778	No
GO:0042393	lymphoid hypoplasia	0.231815	No
REACTOME_NUCLEAR_EVENTS_KINASE_AND_TRANSCRIPTION_FACTOR_ACTIVATION	histone binding	0.231862	No
GO:0006275	REACTOME_NUCLEAR_EVENTS_KINASE_AND_TRANSCRIPTION_FACTOR_ACTIVATION	0.232182	No
GO:0008158	regulation of DNA replication	0.232255	No
GO:0022624	hedgehog receptor activity	0.232333	No
MP:0000825	proteasome accessory complex	0.232452	No
GO:0005112	dilated lateral ventricles	0.232642	No
MP:0009404	Notch binding	0.232799	No
ENSG00000112038	centrally nucleated skeletal muscle fibers	0.232805	No
GO:0051271	OPRM1 subnetwork	0.232923	No
ENSG00000163554	negative regulation of cellular component movement	0.232986	No
GO:0031965	SPTA1 subnetwork	0.233045	No
ENSG00000126756	nuclear membrane	0.233123	No
GO:0042446	UXT subnetwork	0.233131	No
MP:0008033	hormone biosynthetic process	0.233143	No
ENSG00000155508	impaired lipolysis	0.23332	No
REACTOME_DOWNSTREAM_SIGNALING_OF_ACTIVATED_FGFR	CNOT8 subnetwork	0.233364	No
MP:0001130	REACTOME_DOWNSTREAM_SIGNALING_OF_ACTIVATED_FGFR	0.233426	No
KEGG_MELANOMA	abnormal ovarian folliculogenesis	0.233618	No
GO:0042056	KEGG_MELANOMA	0.233729	No
GO:0003309	chemoattractant activity	0.233795	No
GO:0043502	type B pancreatic cell differentiation	0.234029	No
ENSG00000079385	regulation of muscle adaptation	0.234067	No
ENSG00000204898	CEACAM1 subnetwork	0.23416	No
GO:0016675	ENSG00000204898 subnetwork	0.23416	No
ENSG00000132688	oxidoreductase activity, acting on a heme group of donors	0.234165	No
ENSG00000155229	NES subnetwork	0.234291	No
REACTOME_ACTIVATED_TAK1_MEDIATES_P38_MAPK_ACTIVATION	MMS19 subnetwork	0.234347	No
ENSG00000172572	REACTOME_ACTIVATED_TAK1_MEDIATES_P38_MAPK_ACTIVATION	0.234365	No
KEGG_DORSO_VENTRAL_AXIS_FORMATION	PDE3A subnetwork	0.234553	No
ENSG00000130164	KEGG_DORSO_VENTRAL_AXIS_FORMATION	0.234672	No
GO:0060759	LDLR subnetwork	0.23473	No
ENSG00000138495	regulation of response to cytokine stimulus	0.234885	No
MP:0002199	COX17 subnetwork	0.23489	No
GO:0031080	abnormal brain commissure morphology	0.234917	No
ENSG00000174231	Nup107-160 complex	0.234932	No
ENSG00000113580	PRPF8 subnetwork	0.234949	No
ENSG00000172531	NR3C1 subnetwork	0.234972	No
MP:0001675	PPP1CA subnetwork	0.234979	No
GO:0034612	abnormal ectoderm development	0.235209	No
ENSG00000120805	response to tumor necrosis factor	0.235267	No
ENSG00000167880	ARL1 subnetwork	0.235301	No
ENSG00000110237	EVPL subnetwork	0.235309	No
ENSG00000176749	ARHGEF17 subnetwork	0.235354	No
ENSG00000204217	CDK5R1 subnetwork	0.235437	No
MP:0000031	BMPR2 subnetwork	0.235574	No
GO:0017038	abnormal cochlea morphology	0.235884	No
MP:0002024	protein import	0.236033	No
ENSG00000162624	T cell derived lymphoma	0.236168	No
ENSG00000100764	LHX8 subnetwork	0.236272	No
MP:0004852	PSMC1 subnetwork	0.236396	No
ENSG00000167721	decreased testis weight	0.236462	No
ENSG00000164162	TSR1 subnetwork	0.236552	No
ENSG00000111775	ANAPC10 subnetwork	0.236687	No
MP:0005574	COX6A1 subnetwork	0.236724	No
ENSG00000100591	decreased pulmonary respiratory rate	0.236732	No
MP:0002679	AHSA1 subnetwork	0.236861	No
ENSG00000005884	abnormal corpus luteum morphology	0.237232	No
MP:0004056	ITGA3 subnetwork	0.237255	No
GO:0048663	abnormal myocardium compact layer morphology	0.237265	No
ENSG00000185963	neuron fate commitment	0.237369	No
GO:0060425	BICD2 subnetwork	0.237539	No
GO:0060045	lung morphogenesis	0.237552	No
ENSG00000176248	positive regulation of cardiac muscle cell proliferation	0.237606	No
ENSG00000136813	ANAPC2 subnetwork	0.237878	No
GO:0033144	KIAA0368 subnetwork	0.238196	No
REACTOME_GLOBAL_GENOMIC_NER_GG:NER	negative regulation of intracellular steroid hormone receptor signaling pathway	0.238223	No
GO:0010970	REACTOME_GLOBAL_GENOMIC_NER_GG:NER	0.238266	No
GO:0021515	microtubule-based transport	0.238316	No
REACTOME_A_THIRD_PROTEOLYTIC_CLEAVAGE_RELEASES_NICD	cell differentiation in spinal cord	0.238386	No
ENSG00000177733	REACTOME_A_THIRD_PROTEOLYTIC_CLEAVAGE_RELEASES_NICD	0.238397	No
GO:0006282	HNRNPA0 subnetwork	0.238599	No
GO:0008308	regulation of DNA repair	0.238679	No
GO:0000236	voltage-gated anion channel activity	0.238833	No
GO:0004712	mitotic prometaphase	0.238903	No
ENSG00000147669	protein serine/threonine/tyrosine kinase activity	0.239274	No
ENSG00000103154	POLR2K subnetwork	0.239292	No
MP:0002972	NECAB2 subnetwork	0.239354	No
ENSG00000119285	abnormal cardiac muscle contractility	0.239422	No
ENSG00000162645	HEATR1 subnetwork	0.239444	No
MP:0003157	GBP2 subnetwork	0.239459	No
KEGG_GLYCOSPHINGOLIPID_BIOSYNTHESIS_GLOBO_SERIES	impaired muscle relaxation	0.239473	No
ENSG00000105894	KEGG_GLYCOSPHINGOLIPID_BIOSYNTHESIS_GLOBO_SERIES	0.239475	No
ENSG00000161203	PTN subnetwork	0.23952	No
ENSG00000187778	AP2M1 subnetwork	0.239609	No
MP:0009429	MCRS1 subnetwork	0.239848	No
ENSG00000111266	decreased embryo weight	0.239865	No
ENSG00000162337	DUSP16 subnetwork	0.239885	No
ENSG00000197943	LRP5 subnetwork	0.240205	No
REACTOME_STABILIZATION_OF_P53	PLCG2 subnetwork	0.240217	No
MP:0001714	REACTOME_STABILIZATION_OF_P53	0.240285	No
ENSG00000107779	absent trophoblast giant cells	0.2404	No
GO:0072404	BMPR1A subnetwork	0.240565	No
GO:0072395	signal transduction involved in G1/S transition checkpoint	0.240647	No
ENSG00000009335	signal transduction involved in cell cycle checkpoint	0.240647	No
GO:0021772	UBE3C subnetwork	0.240704	No
GO:0021988	olfactory bulb development	0.240787	No
GO:0043088	olfactory lobe development	0.240787	No
GO:0032489	regulation of Cdc42 GTPase activity	0.240836	No
ENSG00000185651	regulation of Cdc42 protein signal transduction	0.240836	No
MP:0001729	UBE2L3 subnetwork	0.240961	No
ENSG00000164438	impaired embryo implantation	0.241022	No
ENSG00000138180	TLX3 subnetwork	0.241058	No
ENSG00000106105	CEP55 subnetwork	0.241118	No
ENSG00000204580	GARS subnetwork	0.2412	No
ENSG00000137332	DDR1 subnetwork	0.241228	No
ENSG00000215522	DDR1 subnetwork	0.241228	No
ENSG00000157077	DDR1 subnetwork	0.241228	No
ENSG00000111786	ZFYVE9 subnetwork	0.241414	No
MP:0003953	SRSF9 subnetwork	0.241669	No
ENSG00000079841	abnormal hormone level	0.241757	No
MP:0005595	RIMS1 subnetwork	0.241763	No
MP:0010378	abnormal vascular smooth muscle physiology	0.241975	No
REACTOME_MAPK_TARGETS_NUCLEAR_EVENTS_MEDIATED_BY_MAP_KINASES	increased respiratory quotient	0.242118	No
GO:0071565	REACTOME_MAPK_TARGETS_NUCLEAR_EVENTS_MEDIATED_BY_MAP_KINASES	0.242144	No
REACTOME_RNA_POLYMERASE_III_TRANSCRIPTION_INITIATION	nBAF complex	0.24217	No
GO:0032273	REACTOME_RNA_POLYMERASE_III_TRANSCRIPTION_INITIATION	0.242249	No
ENSG00000110367	positive regulation of protein polymerization	0.242467	No
ENSG00000151702	DDX6 subnetwork	0.242497	No
GO:0043200	FLI1 subnetwork	0.242531	No
ENSG00000181610	response to amino acid stimulus	0.242891	No
REACTOME_PKA_ACTIVATION_IN_GLUCAGON_SIGNALLING	MRPS23 subnetwork	0.242966	No
ENSG00000108559	REACTOME_PKA_ACTIVATION_IN_GLUCAGON_SIGNALLING	0.243084	No
MP:0002871	NUP88 subnetwork	0.243319	No
ENSG00000212695	albuminuria	0.243653	No
REACTOME_CASPASE:MEDIATED_CLEAVAGE_OF_CYTOSKELETAL_PROTEINS	ENSG00000212695 subnetwork	0.243754	No
ENSG00000114854	REACTOME_CASPASE:MEDIATED_CLEAVAGE_OF_CYTOSKELETAL_PROTEINS	0.243767	No
GO:0005871	TNNC1 subnetwork	0.243785	No
GO:0001974	kinesin complex	0.244077	No
ENSG00000148773	blood vessel remodeling	0.244113	No
REACTOME_CHAPERONIN:MEDIATED_PROTEIN_FOLDING	MKI67 subnetwork	0.24416	No
ENSG00000105258	REACTOME_CHAPERONIN:MEDIATED_PROTEIN_FOLDING	0.244161	No
ENSG00000164344	POLR2I subnetwork	0.244232	No
ENSG00000148334	KLKB1 subnetwork	0.244274	No
ENSG00000047932	PTGES2 subnetwork	0.244416	No
GO:0006978	GOPC subnetwork	0.244478	No
MP:0005405	DNA damage response, signal transduction by p53 class mediator resulting in transcription of p21 class mediator	0.244492	No
GO:0032924	axon degeneration	0.244503	No
ENSG00000102054	activin receptor signaling pathway	0.244815	No
MP:0005039	RBBP7 subnetwork	0.244907	No
ENSG00000133704	hypoxia	0.245001	No
ENSG00000110092	IPO8 subnetwork	0.245069	No
MP:0002590	CCND1 subnetwork	0.245084	No
ENSG00000101665	increased mean corpuscular volume	0.245099	No
ENSG00000183751	SMAD7 subnetwork	0.245265	No
ENSG00000030582	TBL3 subnetwork	0.245268	No
ENSG00000179776	GRN subnetwork	0.245578	No
MP:0000162	CDH5 subnetwork	0.245594	No
ENSG00000135903	lordosis	0.245858	No
ENSG00000147082	PAX3 subnetwork	0.245925	No
ENSG00000183386	CCNB3 subnetwork	0.246167	No
GO:0000083	FHL3 subnetwork	0.246198	No
MP:0001093	regulation of transcription involved in G1/S phase of mitotic cell cycle	0.246278	No
GO:0000118	small trigeminal ganglion	0.246291	No
GO:0048665	histone deacetylase complex	0.246303	No
REACTOME_RNA_POLYMERASE_III_TRANSCRIPTION_INITIATION_FROM_TYPE_3_PROMOTER	neuron fate specification	0.246402	No
GO:0006310	REACTOME_RNA_POLYMERASE_III_TRANSCRIPTION_INITIATION_FROM_TYPE_3_PROMOTER	0.246421	No
MP:0006143	DNA recombination	0.246505	No
GO:0008757	increased systemic arterial diastolic blood pressure	0.246511	No
ENSG00000115170	S-adenosylmethionine-dependent methyltransferase activity	0.246596	No
GO:0005881	ACVR1 subnetwork	0.246641	No
KEGG_ENDOCYTOSIS	cytoplasmic microtubule	0.246663	No
GO:0010720	KEGG_ENDOCYTOSIS	0.246698	No
ENSG00000139112	positive regulation of cell development	0.246855	No
GO:2000106	GABARAPL1 subnetwork	0.246984	No
GO:0031113	regulation of leukocyte apoptotic process	0.247019	No
MP:0003985	regulation of microtubule polymerization	0.247088	No
GO:0045132	renal fibrosis	0.247269	No
ENSG00000175445	meiotic chromosome segregation	0.247297	No
ENSG00000115963	LPL subnetwork	0.247381	No
REACTOME_DEADENYLATION:DEPENDENT_MRNA_DECAY	RND3 subnetwork	0.247482	No
GO:0001832	REACTOME_DEADENYLATION:DEPENDENT_MRNA_DECAY	0.247487	No
ENSG00000116750	blastocyst growth	0.247583	No
MP:0009254	UCHL5 subnetwork	0.247672	No
ENSG00000170348	disorganized pancreatic islets	0.24778	No
GO:0050308	TMED10 subnetwork	0.247982	No
GO:0019203	sugar-phosphatase activity	0.248045	No
GO:0005657	carbohydrate phosphatase activity	0.248045	No
ENSG00000204469	replication fork	0.248078	No
GO:0033135	PRRC2A subnetwork	0.248088	No
ENSG00000135775	regulation of peptidyl-serine phosphorylation	0.248165	No
MP:0000343	COG2 subnetwork	0.248301	No
GO:0016604	altered response to myocardial infarction	0.248408	No
GO:0051651	nuclear body	0.248553	No
GO:0072077	maintenance of location in cell	0.248597	No
GO:0016799	renal vesicle morphogenesis	0.24863	No
ENSG00000214717	hydrolase activity, hydrolyzing N-glycosyl compounds	0.248715	No
GO:0032039	ZBED1 subnetwork	0.248727	No
ENSG00000105647	integrator complex	0.248885	No
MP:0002280	PIK3R2 subnetwork	0.248912	No
MP:0004989	abnormal intercostal muscle morphology	0.249119	No
ENSG00000104976	decreased osteoblast cell number	0.249501	No
MP:0000857	SNAPC2 subnetwork	0.249613	No
ENSG00000156127	abnormal cerebellar foliation	0.249666	No
ENSG00000185024	BATF subnetwork	0.249681	No
GO:0035924	BRF1 subnetwork	0.249816	No
ENSG00000066027	cellular response to vascular endothelial growth factor stimulus	0.249825	No
[truncated: 5,188 more rows]

## Sheet: Supplementary Data 6
Supplementary Data 6. Tissue enrichment set with MAGMA. Bonferroni corrected was used to account for multiple testing, with a threshold set to p= 0.05 / 54.
Full name	Type	Number of genes	BETA	BETA Standard deviation	Standard error	P-value
Adipose_Subcutaneous	COVAR	18009	0.038977	0.077941	0.011062	0.00021362
Adipose_Visceral_Omentum	COVAR	18009	0.029751	0.057916	0.011504	0.0048564
Adrenal_Gland	COVAR	18009	0.027411	0.053035	0.010358	0.0040722
Artery_Aorta	COVAR	18009	0.029791	0.060872	0.010607	0.0024898
Artery_Coronary	COVAR	18009	0.040646	0.081048	0.012313	0.00048276
Artery_Tibial	COVAR	18009	0.037123	0.076515	0.010388	0.00017661
Bladder	COVAR	18009	0.053475	0.1045	0.013549	3.9779e-05
Brain_Amygdala	COVAR	18009	-0.03967	-0.067737	0.0081176	1
Brain_Anterior_cingulate_cortex_BA24	COVAR	18009	-0.033666	-0.05961	0.0074711	1
Brain_Caudate_basal_ganglia	COVAR	18009	-0.036274	-0.062798	0.0081525	1
Brain_Cerebellar_Hemisphere	COVAR	18009	-0.013389	-0.026932	0.0062968	0.98326
Brain_Cerebellum	COVAR	18009	-0.014035	-0.027934	0.0064985	0.9846
Brain_Cortex	COVAR	18009	-0.029369	-0.053692	0.0073936	0.99996
Brain_Frontal_Cortex_BA9	COVAR	18009	-0.029056	-0.053673	0.0071179	0.99998
Brain_Hippocampus	COVAR	18009	-0.042499	-0.072144	0.0082472	1
Brain_Hypothalamus	COVAR	18009	-0.042442	-0.073274	0.0083585	1
Brain_Nucleus_accumbens_basal_ganglia	COVAR	18009	-0.03333	-0.057965	0.0078594	0.99999
Brain_Putamen_basal_ganglia	COVAR	18009	-0.037211	-0.063445	0.0082225	1
Brain_Spinal_cord_cervical_c-1	COVAR	18009	-0.037603	-0.067763	0.0089123	0.99999
Brain_Substantia_nigra	COVAR	18009	-0.048251	-0.083262	0.0088818	1
Breast_Mammary_Tissue	COVAR	18009	0.033171	0.063948	0.013071	0.0055837
Cells_Cultured_fibroblasts	COVAR	18009	0.018227	0.039105	0.0067246	0.0033619
Cells_EBV-transformed_lymphocytes	COVAR	18009	0.0013787	0.0030122	0.0050417	0.39226
Cervix_Ectocervix	COVAR	18009	0.052844	0.10382	0.012558	1.2953e-05
Cervix_Endocervix	COVAR	18009	0.042187	0.083718	0.011967	0.00021206
Colon_Sigmoid	COVAR	18009	0.032559	0.063855	0.012943	0.005945
Colon_Transverse	COVAR	18009	0.018069	0.033318	0.012086	0.06746
Esophagus_Gastroesophageal_Junction	COVAR	18009	0.054254	0.10699	0.013241	2.099e-05
Esophagus_Mucosa	COVAR	18009	0.0025624	0.0049649	0.0079575	0.37372
Esophagus_Muscularis	COVAR	18009	0.049468	0.097751	0.01281	5.6517e-05
Fallopian_Tube	COVAR	18009	0.030878	0.060062	0.012224	0.0057722
Heart_Atrial_Appendage	COVAR	18009	0.013828	0.024867	0.009827	0.079702
Heart_Left_Ventricle	COVAR	18009	0.0079189	0.013231	0.0093544	0.19863
Kidney_Cortex	COVAR	18009	0.0039371	0.0069352	0.0093946	0.33758
Kidney_Medulla	COVAR	18009	0.01022	0.018951	0.0096205	0.14406
Liver	COVAR	18009	-0.0010106	-0.0018199	0.006535	0.56145
Lung	COVAR	18009	0.016207	0.031458	0.0094858	0.043772
Minor_Salivary_Gland	COVAR	18009	-0.007588	-0.014159	0.010013	0.77571
Muscle_Skeletal	COVAR	18009	0.014659	0.027734	0.007126	0.019845
Nerve_Tibial	COVAR	18009	0.029397	0.05931	0.010435	0.0024262
Ovary	COVAR	18009	0.032929	0.066851	0.0099725	0.00048097
Pancreas	COVAR	18009	-0.011282	-0.018894	0.0086826	0.90309
Pituitary	COVAR	18009	-0.0066395	-0.012426	0.0092625	0.76325
Prostate	COVAR	18009	0.028555	0.054322	0.01246	0.010966
Skin_Not_Sun_Exposed_Suprapubic	COVAR	18009	-0.00088647	-0.001714	0.0080589	0.54379
Skin_Sun_Exposed_Lower_leg	COVAR	18009	0.00015661	0.00030465	0.0080789	0.49227
Small_Intestine_Terminal_Ileum	COVAR	18009	0.014206	0.026215	0.00999	0.077514
Spleen	COVAR	18009	0.0048061	0.0095481	0.0076678	0.2654
Stomach	COVAR	18009	0.022657	0.041249	0.012465	0.034563
Testis	COVAR	18009	0.0044466	0.0076858	0.0057422	0.21936
Thyroid	COVAR	18009	0.021048	0.041796	0.010064	0.01825
Uterus	COVAR	18009	0.046789	0.095489	0.011236	1.5712e-05
Vagina	COVAR	18009	0.032472	0.062278	0.011479	0.0023393
Whole_Blood	COVAR	18009	-0.0042252	-0.007643	0.005845	0.76512

## Sheet: Supplementary Data 7
Supplementary Data 7. Tissue/cell-type enrichment significant results with DEPICT (FDR < 0.00001)
MeSH term	MeSH first level term	MeSH second level term	Nominal P value	False discovery rate
A11.872.190.260	Embryoid Bodies	Cells	8.68293e-06	Yes
A10.690.467	Muscle Smooth	Tissues	0.000730354	Yes
A11.329.830	Stromal Cells	Cells	0.00230541	Yes
A11.620	Muscle Cells	Cells	0.00276024	Yes
A11.620.520	Myocytes Smooth Muscle	Cells	0.00276024	Yes
A05.360.319.679	Uterus	Urogenital System	0.00301205	Yes
A11.329.228	Fibroblasts	Cells	0.00321985	Yes
A11.329.114	Adipocytes	Cells	0.00473438	Yes
A11.329.171	Chondrocytes	Cells	0.00523519	Yes
A11.872.580	Mesenchymal Stem Cells	Cells	0.00533081	Yes
A10.165.450.300	Cicatrix	Tissues	0.00615128	Yes
A10.165.450	Granulation Tissue	Tissues	0.00615128	Yes
A05.360.319	Genitalia Female	Urogenital System	0.00668733	Yes
A15.145.846	Serum	Hemic and Immune Systems	0.00743517	Yes
A05.360.319.679.490	Endometrium	Urogenital System	0.00783127	Yes
A14.549.167	Dentition	Stomatognathic System	0.0103508	Yes
A03.556.249.249.209	Cecum	Digestive System	0.0125121	Yes
A17.815	Skin	Integumentary System	0.0129571	Yes
A02.165	Cartilage	Musculoskeletal System	0.0138686	Yes
A05.810.890	Urinary Bladder	Urogenital System	0.0141597	Yes
A05.360.319.679.690	Myometrium	Urogenital System	0.0145499	Yes
A10.165.450.300.425	Keloid	Tissues	0.0156436	Yes
A02.835.583.443.800	Synovial Membrane	Musculoskeletal System	0.0166887	Yes
A02.835.583	Joints	Musculoskeletal System	0.0166887	Yes
A02.835.583.443	Joint Capsule	Musculoskeletal System	0.0166887	Yes
A02.835.232.834	Spine	Musculoskeletal System	0.0168272	Yes
A04.411	Lung	Respiratory System	0.0170537	Yes
A02.835.232.834.151	Cervical Vertebrae	Musculoskeletal System	0.0171679	Yes
A03.556.249.249.356	Colon	Digestive System	0.0181967	Yes
A03.556.249.249	Intestine Large	Digestive System	0.0184447	Yes
A03.556.249	Lower Gastrointestinal Tract	Digestive System	0.0192532	Yes
A05.360.319.887	Vulva	Urogenital System	0.0201858	Yes
A07.231.114	Arteries	Cardiovascular System	0.0217735	No
A03.556.875	Upper Gastrointestinal Tract	Digestive System	0.0255004	No
A03.556.875.875	Stomach	Digestive System	0.0276323	No
A10.615.284.473	Chorion	Tissues	0.0295203	No
A10.615.284	Extraembryonic Membranes	Tissues	0.0295203	No
A05.360.319.679.256	Cervix Uteri	Urogenital System	0.0311636	No
A10.272	Epithelium	Tissues	0.0312305	No
A10.615.789	Serous Membrane	Tissues	0.0327458	No
A11.329.629	Osteoblasts	Cells	0.0354733	No
A11.329	Connective Tissue Cells	Cells	0.036119	No
A03.556.124	Intestines	Digestive System	0.0391188	No
A07.231	Blood Vessels	Cardiovascular System	0.0397079	No
A05.360.319.114	Adnexa Uteri	Urogenital System	0.0413234	No
A05.360.319.114.630	Ovary	Urogenital System	0.04164	No
A03.556	Gastrointestinal Tract	Digestive System	0.0451173	No
A05.360	Genitalia	Urogenital System	0.0456315	No
A06.407.312	Gonads	Endocrine System	0.0487983	No
A11.436.397	Keratinocytes	Cells	0.0494271	No
A10.165.114	Adipose Tissue	Tissues	0.0498309	No
A03.556.124.526.767	Rectum	Digestive System	0.0524075	No
A10.272.497	Epidermis	Tissues	0.0546001	No
A15.382.520.604.700	Spleen	Hemic and Immune Systems	0.0558051	No
A03.556.875.500	Esophagus	Digestive System	0.0564136	No
A06.407	Endocrine Glands	Endocrine System	0.0623143	No
A05.360.319.114.373	Fallopian Tubes	Urogenital System	0.0627861	No
A10.165.114.830.750	Subcutaneous Fat	Tissues	0.0694738	No
A10.165.114.830	Adipose Tissue White	Tissues	0.0694738	No
A10.615	Membranes	Tissues	0.0729447	No
A05.360.444.492	Penis	Urogenital System	0.0783535	No
A11.436.275	Endothelial Cells	Cells	0.0809763	No
A07.231.908	Veins	Cardiovascular System	0.0839975	No
A10.165.114.830.500	Abdominal Fat	Tissues	0.0878903	No
A10.165.114.830.500.750	Subcutaneous Fat Abdominal	Tissues	0.0878903	No
A11.872	Stem Cells	Cells	0.0990837	No
A06.407.071	Adrenal Glands	Endocrine System	0.099945	No
A07.231.908.670	Portal System	Cardiovascular System	0.106833	No
A07.231.908.670.874	Umbilical Veins	Cardiovascular System	0.106833	No
A05.360.444.492.362	Foreskin	Urogenital System	0.116012	No
A10.615.550.760	Respiratory Mucosa	Tissues	0.131364	No
A04.531.520	Nasal Mucosa	Respiratory System	0.131364	No
A09.531	Nose	Sense Organs	0.131364	No
A11.872.190	Embryonic Stem Cells	Cells	0.132684	No
A14.549.167.646	Periodontium	Stomatognathic System	0.157384	No
A11.497.497.600	Oocytes	Cells	0.172276	No
A05.360.490.690	Ovum	Urogenital System	0.172276	No
A11.872.653	Neural Stem Cells	Cells	0.180202	No
A10.690	Muscles	Tissues	0.181783	No
A07.541.560	Heart Ventricles	Cardiovascular System	0.190568	No
A03.734.414	Islets of Langerhans	Digestive System	0.193353	No
A10.615.550.599	Mouth Mucosa	Tissues	0.211602	No
A07.541	Heart	Cardiovascular System	0.21732	No
A11.872.040	Adult Stem Cells	Cells	0.22622	No
A10.615.550	Mucous Membrane	Tissues	0.230025	No
A06.407.071.140	Adrenal Cortex	Endocrine System	0.23595	No
A07.541.510	Heart Valves	Cardiovascular System	0.238966	No
A07.541.510.110	Aortic Valve	Cardiovascular System	0.238966	No
A11.872.700.500	Induced Pluripotent Stem Cells	Cells	0.244895	No
A11.872.700	Pluripotent Stem Cells	Cells	0.244895	No
A03.556.249.124	Ileum	Digestive System	0.24558	No
A03.556.124.684	Intestine Small	Digestive System	0.248351	No
A03.734	Pancreas	Digestive System	0.253779	No
A11.436	Epithelial Cells	Cells	0.276058	No
A05.360.319.114.630.535	Ovarian Follicle	Urogenital System	0.309798	No
A06.407.312.497.535.300.500	Cumulus Cells	Endocrine System	0.309798	No
A11.436.329	Granulosa Cells	Cells	0.309798	No
A05.810.453.324	Kidney Cortex	Urogenital System	0.323513	No
A11.382	Endocrine Cells	Cells	0.331476	No
A03.556.249.249.356.668	Colon Sigmoid	Digestive System	0.366716	No
A05.360.490	Germ Cells	Urogenital System	0.370125	No
A11.436.348	Hepatocytes	Cells	0.407837	No
A14.549	Mouth	Stomatognathic System	0.410682	No
A15.382.490.555.567.622	Lymphocytes Null	Hemic and Immune Systems	0.419801	No
A06.407.312.782	Testis	Endocrine System	0.465569	No
A11.872.378.590.817	Megakaryocyte Erythroid Progenitor Cells	Cells	0.466074	No
A15.378.316.378.590.837.250	Erythroid Precursor Cells	Hemic and Immune Systems	0.466074	No
A11.436.294.064	Glucagon Secreting Cells	Cells	0.47143	No
A11.382.625	Enteroendocrine Cells	Cells	0.47143	No
A10.690.552.500	Muscle Skeletal	Tissues	0.482598	No
A10.690.552	Muscle Striated	Tissues	0.482598	No
A02.633.567.850	Quadriceps Muscle	Musculoskeletal System	0.488183	No
A15.145.229.637.555.567.562.725	Plasma Cells	Hemic and Immune Systems	0.492061	No
A15.145.693	Plasma	Hemic and Immune Systems	0.492097	No
A03.556.124.369	Intestinal Mucosa	Digestive System	0.529772	No
A11.627.624.249	Monocyte Macrophage Precursor Cells	Cells	0.540897	No
A11.627.635	Myeloid Progenitor Cells	Cells	0.555328	No
A11.872.378.590.635	Granulocyte Macrophage Progenitor Cells	Cells	0.579112	No
A10.549.400	Lymph Nodes	Tissues	0.635767	No
A11.872.378	Hematopoietic Stem Cells	Cells	0.638849	No
A07.541.358	Heart Atria	Cardiovascular System	0.639201	No
A11.627.340.360	Granulocyte Precursor Cells	Cells	0.66027	No
A15.382.520	Lymphatic System	Hemic and Immune Systems	0.665647	No
A10.549	Lymphoid Tissue	Tissues	0.665647	No
A08.713	Neurosecretory Systems	Nervous System	0.680672	No
A08.186.211.730.317.357.352.435	Hypothalamo Hypophyseal System	Nervous System	0.680672	No
A08.186.211.730.317.357.352	Hypothalamus Middle	Nervous System	0.680672	No
A11.063	Antibody Producing Cells	Cells	0.681867	No
A11.118.637.555.567.562	B Lymphocytes	Cells	0.681867	No
A10.165	Connective Tissue	Tissues	0.692073	No
A05.360.444	Genitalia Male	Urogenital System	0.692081	No
A03.556.500.760	Salivary Glands	Digestive System	0.69523	No
A02.835.232.043	Bones of Lower Extremity	Musculoskeletal System	0.698479	No
A05.810	Urinary Tract	Urogenital System	0.707115	No
A07.541.358.100	Atrial Appendage	Cardiovascular System	0.713974	No
A15.145.229.637.555.567.569.200	CD4 Positive T Lymphocytes	Hemic and Immune Systems	0.716751	No
A02.835	Skeleton	Musculoskeletal System	0.717847	No
A15.382.490.555.567	Lymphocytes	Hemic and Immune Systems	0.732008	No
A02.835.583.443.800.800	Synovial Fluid	Musculoskeletal System	0.732632	No
A08.186.211.653	Mesencephalon	Nervous System	0.732764	No
A09.371.060	Anterior Eye Segment	Sense Organs	0.733579	No
A03.556.500.760.464	Parotid Gland	Digestive System	0.734348	No
A09.371.337.168	Conjunctiva	Sense Organs	0.736297	No
A09.371.337	Eyelids	Sense Organs	0.736297	No
A02.835.232	Bone and Bones	Musculoskeletal System	0.741147	No
A02.835.232.043.300.710	Tarsal Bones	Musculoskeletal System	0.741939	No
A02.835.232.043.300	Foot Bones	Musculoskeletal System	0.741939	No
A05.810.453	Kidney	Urogenital System	0.767604	No
A15.382.216	Bone Marrow	Hemic and Immune Systems	0.770572	No
A08.186.211.730.317.357	Hypothalamus	Nervous System	0.771477	No
A10.336	Exocrine Glands	Tissues	0.774445	No
A10.336.707	Prostate	Tissues	0.780888	No
A11.118.637.555.567.569	T Lymphocytes	Cells	0.788965	No
A11.118.637.555.567.569.200.700	T Lymphocytes Regulatory	Cells	0.791157	No
A15.145.229.637.555	Leukocytes Mononuclear	Hemic and Immune Systems	0.808729	No
A09.371	Eye	Sense Organs	0.82658	No
A15.378.316.580	Monocytes	Hemic and Immune Systems	0.842986	No
A15.382	Immune System	Hemic and Immune Systems	0.858986	No
A15.145.300	Fetal Blood	Hemic and Immune Systems	0.890117	No
A08.186.211.730.317	Diencephalon	Nervous System	0.890288	No
A11.118.637	Leukocytes	Cells	0.902758	No
A15.382.490.555.567.537	Killer Cells Natural	Hemic and Immune Systems	0.903189	No
A11.329.372.600	Macrophages Alveolar	Cells	0.912948	No
A15.382.812	Mononuclear Phagocyte System	Hemic and Immune Systems	0.913787	No
A15.382.812.522	Macrophages	Hemic and Immune Systems	0.914214	No
A15.145.229	Blood Cells	Hemic and Immune Systems	0.931844	No
A15.378.316	Bone Marrow Cells	Hemic and Immune Systems	0.939775	No
A15.378	Hematopoietic System	Hemic and Immune Systems	0.939775	No
A06.407.900	Thyroid Gland	Endocrine System	0.947538	No
A11.627	Myeloid Cells	Cells	0.949186	No
A15.382.680	Phagocytes	Hemic and Immune Systems	0.950725	No
A15.145	Blood	Hemic and Immune Systems	0.951235	No
A09.371.729	Retina	Sense Organs	0.951244	No
A15.382.490.315.583	Neutrophils	Hemic and Immune Systems	0.953554	No
A11.066	Antigen Presenting Cells	Cells	0.954255	No
A15.382.812.260	Dendritic Cells	Hemic and Immune Systems	0.954255	No
A11.118.637.415	Granulocytes	Cells	0.957492	No
A11.872.378.294	Lymphoid Progenitor Cells	Cells	0.960192	No
A11.118.637.555.567.562.440	Precursor Cells B Lymphoid	Cells	0.960192	No
A14.549.885	Tongue	Stomatognathic System	0.967626	No
A11.443	Erythroid Cells	Cells	0.96885	No
A15.145.229.334	Erythrocytes	Hemic and Immune Systems	0.969191	No
A15.382.520.604.800	Palatine Tonsil	Hemic and Immune Systems	0.969428	No
A04.623.603	Oropharynx	Respiratory System	0.969428	No
A08.186.211.132	Brain Stem	Nervous System	0.969888	No
A14.724.557	Nasopharynx	Stomatognathic System	0.974808	No
A08.186	Central Nervous System	Nervous System	0.983477	No
A08.186.211	Brain	Nervous System	0.983739	No
A08.186.211.865	Rhombencephalon	Nervous System	0.98806	No
A08.186.211.865.428	Metencephalon	Nervous System	0.98806	No
A08.186.211.132.810.428.200	Cerebellum	Nervous System	0.989252	No
A08.186.211.730.885.287.500.670	Parietal Lobe	Nervous System	0.990199	No
A14.724	Pharynx	Stomatognathic System	0.991235	No
A08.186.211.464.405	Hippocampus	Nervous System	0.991477	No
A03.620	Liver	Digestive System	0.996864	No
A08.186.211.464	Limbic System	Nervous System	0.998127	No
A08.186.211.730.885.287.500.571.735	Visual Cortex	Nervous System	0.998589	No
A08.186.211.730	Prosencephalon	Nervous System	0.998717	No
A08.186.211.730.885.287.500.571	Occipital Lobe	Nervous System	0.998783	No
A08.186.211.730.885.287.500	Cerebral Cortex	Nervous System	0.99882	No
A08.186.211.464.710.225	Entorhinal Cortex	Nervous System	0.999075	No
A08.186.211.464.710	Parahippocampal Gyrus	Nervous System	0.999075	No
A08.186.211.730.885	Telencephalon	Nervous System	0.999081	No
A08.186.211.730.885.287.500.863	Temporal Lobe	Nervous System	0.99912	No
A08.186.211.730.885.287	Cerebrum	Nervous System	0.999161	No
A08.186.211.730.885.287.249.487	Corpus Striatum	Nervous System	0.999578	No
A15.145.229.188	Blood Platelets	Hemic and Immune Systems	0.999584	No
A08.186.211.730.885.287.249	Basal Ganglia	Nervous System	0.999659	No
A08.186.211.730.885.287.500.270	Frontal Lobe	Nervous System	0.999681	No

## Sheet: Supplementary Data 8
Supplementary Data 8. Genetic correlations of POP with 516 traits. Bonferroni correction was used to correct for multiple testing, with a threshold set to p=0.05/561
Trait	Genetic correlation (rg)	standard error	P-value	Source of study (PMID or https)	Category
Adiponectin	-0.0485	0.0688	0.4804	22479202	cardiometabolic
Age of smoking initiation	-0.1672	0.0905	0.0648	20418890	smoking behaviour
Child birth length	-0.0235	0.066	0.7212	25281659	anthropometric
Child birth weight	0.0312	0.0613	0.6113	23202124	anthropometric
Body mass index	0.0914	0.0326	0.0051	20935630	anthropometric
Body fat	0.0591	0.0463	0.2021	26833246	anthropometric
Coronary artery disease	0.1614	0.0395	4.4193e-05	26343387	cardiometabolic
Childhood obesity	0.1492	0.0547	0.0064	22484627	anthropometric
Cigarettes smoked per day	0.1233	0.079	0.1184	20418890	smoking behaviour
Extreme bmi	0.0379	0.0533	0.477	23563607	anthropometric
Former vs Current smoker	-0.0243	0.0781	0.7554	20418890	smoking behaviour
Extreme height	-0.0409	0.048	0.3941	23563607	anthropometric
Extreme waist-to-hip ratio	0.2441	0.0805	0.0024	23563607	anthropometric
Height_2010	-0.0239	0.0365	0.5121	20881960	anthropometric
Obesity class 1	0.0914	0.0351	0.0092	23563607	anthropometric
Obesity class 2	0.092	0.0441	0.037	23563607	anthropometric
Obesity class 3	0.1104	0.0626	0.0778	23563607	anthropometric
Overweight	0.1163	0.0362	0.0013	23563607	anthropometric
HDL cholesterol	-0.1673	0.0456	0.0002	20686565	lipids
Hip circumference	0.0401	0.0354	0.2579	25673412	anthropometric
Infant head circumference	0.1072	0.0825	0.194	22504419	anthropometric
LDL cholesterol	-0.0838	0.0505	0.0971	20686565	lipids
Age at Menarche	-0.0849	0.0309	0.0061	25231870	reproductive
Age at Menopause	-0.0516	0.0488	0.2898	26414677	reproductive
Ever vs never smoked	0.1388	0.0521	0.0077	20418890	smoking behaviour
Triglycerides	0.1701	0.0354	1.6052e-06	20686565	lipids
Total Cholesterol	-0.0789	0.042	0.0604	20686565	lipids
Waist circumference	0.1145	0.0339	0.0007	25673412	anthropometric
Waist-to-hip ratio	0.2059	0.0376	4.2752e-08	25673412	anthropometric
Difference in height between adolescence and adulthood; age 14	-0.2214	0.0788	0.0049	23449627	anthropometric
Difference in height between childhood and adulthood; age 8	-0.0796	0.0701	0.2563	23449627	anthropometric
Sitting height ratio	-0.0591	0.0621	0.3413	25865494	anthropometric
Height; Females at age 10 and males at age 12	-0.0203	0.0557	0.7151	23449627	anthropometric
Birth weight	0.0103	0.0395	0.7947	27680694	anthropometric
Age of first birth	-0.2099	0.0347	1.5146e-09	27798627	reproductive
Number of children ever born	0.1491	0.0493	0.0025	27798627	reproductive
Hand grip strength (left)	-0.0792	0.0316	0.0121	http://www.nealelab.is/uk-biobank/	ukbb
Hand grip strength (right)	-0.0868	0.032	0.0067	http://www.nealelab.is/uk-biobank/	ukbb
Waist circumference	0.1529	0.0256	2.3394e-09	http://www.nealelab.is/uk-biobank/	ukbb
Hip circumference	0.0728	0.0252	0.0038	http://www.nealelab.is/uk-biobank/	ukbb
Standing height	-0.0398	0.0308	0.1966	http://www.nealelab.is/uk-biobank/	ukbb
Heel bone mineral density (BMD) T-score_ automated	0.051	0.0304	0.0937	http://www.nealelab.is/uk-biobank/	ukbb
Pulse rate_ automated reading	0.0304	0.0298	0.3083	http://www.nealelab.is/uk-biobank/	ukbb
Number of self-reported cancers	-0.0284	0.0732	0.6979	http://www.nealelab.is/uk-biobank/	ukbb
Number of self-reported non-cancer illnesses	0.2762	0.0333	1.1472e-16	http://www.nealelab.is/uk-biobank/	ukbb
Number of operations_ self-reported	0.3852	0.0365	4.3612e-26	http://www.nealelab.is/uk-biobank/	ukbb
Number of treatments/medications taken	0.2574	0.0351	2.2536e-13	http://www.nealelab.is/uk-biobank/	ukbb
Townsend deprivation index at recruitment	0.1507	0.0432	0.0005	http://www.nealelab.is/uk-biobank/	ukbb
Number of incorrect matches in round	0.006	0.0366	0.8697	http://www.nealelab.is/uk-biobank/	ukbb
Length of working week for main job	0.0586	0.0662	0.3761	http://www.nealelab.is/uk-biobank/	ukbb
Frequency of travelling from home to job workplace	0.0794	0.0588	0.1766	http://www.nealelab.is/uk-biobank/	ukbb
Distance between home and job workplace	0.0233	0.0822	0.7768	http://www.nealelab.is/uk-biobank/	ukbb
Job involves mainly walking or standing	0.1989	0.0391	3.7127e-07	http://www.nealelab.is/uk-biobank/	ukbb
Job involves heavy manual or physical work	0.2166	0.0369	4.401e-09	http://www.nealelab.is/uk-biobank/	ukbb
Job involves shift work	0.152	0.0551	0.0058	http://www.nealelab.is/uk-biobank/	ukbb
Age completed full time education	-0.1674	0.0343	1.0346e-06	http://www.nealelab.is/uk-biobank/	ukbb
Number of days/week walked 10+ minutes	0.0472	0.0376	0.2091	http://www.nealelab.is/uk-biobank/	ukbb
Duration of walks	0.154	0.0373	3.5604e-05	http://www.nealelab.is/uk-biobank/	ukbb
Number of days/week of moderate physical activity 10+ minutes	0.1394	0.0367	0.0001	http://www.nealelab.is/uk-biobank/	ukbb
Duration of moderate activity	0.1509	0.046	0.001	http://www.nealelab.is/uk-biobank/	ukbb
Number of days/week of vigorous physical activity 10+ minutes	0.0036	0.0391	0.926	http://www.nealelab.is/uk-biobank/	ukbb
Duration of vigorous activity	0.0291	0.0514	0.5721	http://www.nealelab.is/uk-biobank/	ukbb
Usual walking pace	-0.1724	0.0329	1.6463e-07	http://www.nealelab.is/uk-biobank/	ukbb
Frequency of stair climbing in last 4 weeks	-0.0356	0.0425	0.402	http://www.nealelab.is/uk-biobank/	ukbb
Frequency of walking for pleasure in last 4 weeks	0.1054	0.0483	0.0292	http://www.nealelab.is/uk-biobank/	ukbb
Duration walking for pleasure	-0.174	0.0565	0.0021	http://www.nealelab.is/uk-biobank/	ukbb
Duration of strenuous sports	0.0392	0.1039	0.7061	http://www.nealelab.is/uk-biobank/	ukbb
Frequency of light DIY in last 4 weeks	-0.0223	0.061	0.7141	http://www.nealelab.is/uk-biobank/	ukbb
Duration of light DIY	0.0167	0.0536	0.7555	http://www.nealelab.is/uk-biobank/	ukbb
Time spent watching television (TV)	0.1025	0.0303	0.0007	http://www.nealelab.is/uk-biobank/	ukbb
Time spent using computer	-0.0155	0.0282	0.5829	http://www.nealelab.is/uk-biobank/	ukbb
Time spent driving	0.1456	0.0441	0.001	http://www.nealelab.is/uk-biobank/	ukbb
Drive faster than motorway speed limit	-0.0345	0.036	0.3378	http://www.nealelab.is/uk-biobank/	ukbb
Sleep duration	-0.0674	0.0321	0.0359	http://www.nealelab.is/uk-biobank/	ukbb
Getting up in morning	0.0246	0.0309	0.4262	http://www.nealelab.is/uk-biobank/	ukbb
Morning/evening person (chronotype)	-0.087	0.0294	0.0031	http://www.nealelab.is/uk-biobank/	ukbb
Nap during day	0.1157	0.0305	0.0001	http://www.nealelab.is/uk-biobank/	ukbb
Sleeplessness / insomnia	0.1463	0.0357	4.1404e-05	http://www.nealelab.is/uk-biobank/	ukbb
Snoring	-0.0571	0.0365	0.1181	http://www.nealelab.is/uk-biobank/	ukbb
Daytime dozing / sleeping (narcolepsy)	0.124	0.036	0.0006	http://www.nealelab.is/uk-biobank/	ukbb
Current tobacco smoking	0.082	0.0362	0.0236	http://www.nealelab.is/uk-biobank/	ukbb
Past tobacco smoking	-0.0516	0.0312	0.0986	http://www.nealelab.is/uk-biobank/	ukbb
Smoking/smokers in household	0.2079	0.0732	0.0045	http://www.nealelab.is/uk-biobank/	ukbb
Exposure to tobacco smoke at home	0.2004	0.0728	0.0059	http://www.nealelab.is/uk-biobank/	ukbb
Exposure to tobacco smoke outside home	0.1091	0.0452	0.0158	http://www.nealelab.is/uk-biobank/	ukbb
Alcohol intake frequency.	0.1617	0.0289	2.2371e-08	http://www.nealelab.is/uk-biobank/	ukbb
Average weekly red wine intake	-0.0949	0.039	0.0149	http://www.nealelab.is/uk-biobank/	ukbb
Average weekly champagne plus white wine intake	-0.1977	0.048	3.866e-05	http://www.nealelab.is/uk-biobank/	ukbb
Average weekly beer plus cider intake	0.037	0.0419	0.3771	http://www.nealelab.is/uk-biobank/	ukbb
Average weekly spirits intake	0.1468	0.0476	0.002	http://www.nealelab.is/uk-biobank/	ukbb
Average weekly fortified wine intake	-0.1123	0.0686	0.1017	http://www.nealelab.is/uk-biobank/	ukbb
Alcohol usually taken with meals	-0.104	0.0356	0.0035	http://www.nealelab.is/uk-biobank/	ukbb
Alcohol intake versus 10 years previously	0.0736	0.04	0.0657	http://www.nealelab.is/uk-biobank/	ukbb
Breastfed as a baby	-0.0135	0.0484	0.7805	http://www.nealelab.is/uk-biobank/	ukbb
Comparative body size at age 10	0.0168	0.0253	0.506	http://www.nealelab.is/uk-biobank/	ukbb
Comparative height size at age 10	0.0006	0.0319	0.9842	http://www.nealelab.is/uk-biobank/	ukbb
Adopted as a child	0.1059	0.082	0.1964	http://www.nealelab.is/uk-biobank/	ukbb
Maternal smoking around birth	0.0045	0.0373	0.9048	http://www.nealelab.is/uk-biobank/	ukbb
Father still alive	0.044	0.0816	0.5898	http://www.nealelab.is/uk-biobank/	ukbb
Fathers age at death	-0.221	0.0497	8.6255e-06	http://www.nealelab.is/uk-biobank/	ukbb
Number of full brothers	0.1674	0.0535	0.0018	http://www.nealelab.is/uk-biobank/	ukbb
Number of full sisters	0.1813	0.0531	0.0006	http://www.nealelab.is/uk-biobank/	ukbb
Mood swings	0.1607	0.0334	1.5511e-06	http://www.nealelab.is/uk-biobank/	ukbb
Miserableness	0.1161	0.0372	0.0018	http://www.nealelab.is/uk-biobank/	ukbb
Irritability	0.0813	0.0317	0.0104	http://www.nealelab.is/uk-biobank/	ukbb
Sensitivity / hurt feelings	0.1564	0.035	7.9448e-06	http://www.nealelab.is/uk-biobank/	ukbb
Fed-up feelings	0.1238	0.0331	0.0002	http://www.nealelab.is/uk-biobank/	ukbb
Nervous feelings	0.0118	0.0316	0.7095	http://www.nealelab.is/uk-biobank/	ukbb
Worrier / anxious feelings	0.0557	0.0306	0.0687	http://www.nealelab.is/uk-biobank/	ukbb
Tense / highly strung	0.0574	0.0357	0.1083	http://www.nealelab.is/uk-biobank/	ukbb
Worry too long after embarrassment	0.0627	0.0335	0.0612	http://www.nealelab.is/uk-biobank/	ukbb
Suffer from nerves	0.0402	0.0377	0.2858	http://www.nealelab.is/uk-biobank/	ukbb
Loneliness_ isolation	0.1183	0.0374	0.0016	http://www.nealelab.is/uk-biobank/	ukbb
Guilty feelings	0.0911	0.0368	0.0133	http://www.nealelab.is/uk-biobank/	ukbb
Risk taking	0.0564	0.0322	0.08	http://www.nealelab.is/uk-biobank/	ukbb
Frequency of depressed mood in last 2 weeks	0.1446	0.0377	0.0001	http://www.nealelab.is/uk-biobank/	ukbb
Frequency of unenthusiasm / disinterest in last 2 weeks	0.1402	0.0399	0.0004	http://www.nealelab.is/uk-biobank/	ukbb
Frequency of tenseness / restlessness in last 2 weeks	0.169	0.0378	7.8979e-06	http://www.nealelab.is/uk-biobank/	ukbb
Frequency of tiredness / lethargy in last 2 weeks	0.1762	0.0346	3.6593e-07	http://www.nealelab.is/uk-biobank/	ukbb
Seen doctor (GP) for nerves_ anxiety_ tension or depression	0.1664	0.0355	2.7706e-06	http://www.nealelab.is/uk-biobank/	ukbb
Seen a psychiatrist for nerves_ anxiety_ tension or depression	0.1325	0.0426	0.0019	http://www.nealelab.is/uk-biobank/	ukbb
Overall health rating	0.1926	0.0314	8.2879e-10	http://www.nealelab.is/uk-biobank/	ukbb
Long-standing illness_ disability or infirmity	0.1867	0.038	8.8664e-07	http://www.nealelab.is/uk-biobank/	ukbb
Wears glasses or contact lenses	-0.1247	0.0583	0.0326	http://www.nealelab.is/uk-biobank/	ukbb
Other eye problems	0.0974	0.0712	0.1712	http://www.nealelab.is/uk-biobank/	ukbb
Hearing difficulty/problems with background noise	0.1406	0.0364	0.0001	http://www.nealelab.is/uk-biobank/	ukbb
Falls in the last year	0.1743	0.0431	5.1505e-05	http://www.nealelab.is/uk-biobank/	ukbb
Weight change compared with 1 year ago	0.0799	0.0688	0.2461	http://www.nealelab.is/uk-biobank/	ukbb
Wheeze or whistling in the chest in last year	0.1514	0.0365	3.299e-05	http://www.nealelab.is/uk-biobank/	ukbb
Chest pain or discomfort	0.1595	0.0462	0.0006	http://www.nealelab.is/uk-biobank/	ukbb
Ever had bowel cancer screening	0.0645	0.0651	0.3213	http://www.nealelab.is/uk-biobank/	ukbb
Most recent bowel cancer screening	-0.0908	0.127	0.4747	http://www.nealelab.is/uk-biobank/	ukbb
Ever had prostate specific antigen (PSA) test	0.0108	0.0623	0.8619	http://www.nealelab.is/uk-biobank/	ukbb
Relative age of first facial hair	-0.0418	0.0349	0.2306	http://www.nealelab.is/uk-biobank/	ukbb
Relative age voice broke	-0.0382	0.0436	0.3814	http://www.nealelab.is/uk-biobank/	ukbb
Number of children fathered	0.1461	0.0559	0.0089	http://www.nealelab.is/uk-biobank/	ukbb
Had major operations	0.3239	0.0589	3.9018e-08	http://www.nealelab.is/uk-biobank/	ukbb
Diabetes diagnosed by doctor	0.1562	0.0378	3.6487e-05	http://www.nealelab.is/uk-biobank/	ukbb
Cancer diagnosed by doctor	-0.0584	0.0735	0.4269	http://www.nealelab.is/uk-biobank/	ukbb
Fractured/broken bones in last 5 years	0.1409	0.0558	0.0115	http://www.nealelab.is/uk-biobank/	ukbb
Other serious medical condition/disability diagnosed by doctor	0.1991	0.0421	2.2588e-06	http://www.nealelab.is/uk-biobank/	ukbb
Taking other prescription medications	0.2662	0.0384	4.2358e-12	http://www.nealelab.is/uk-biobank/	ukbb
Frequency of heavy DIY in last 4 weeks	-0.0105	0.0654	0.8724	http://www.nealelab.is/uk-biobank/	ukbb
Duration of heavy DIY	0.0212	0.0653	0.7455	http://www.nealelab.is/uk-biobank/	ukbb
Light smokers_ at least 100 smokes in lifetime	0.0273	0.0483	0.5716	http://www.nealelab.is/uk-biobank/	ukbb
Age when periods started (menarche)	-0.0966	0.0287	0.0007	http://www.nealelab.is/uk-biobank/	ukbb
Had menopause	-0.1586	0.0723	0.0283	http://www.nealelab.is/uk-biobank/	ukbb
Number of live births	0.2258	0.0407	2.828e-08	http://www.nealelab.is/uk-biobank/	ukbb
Birth weight of first child	0.0431	0.0387	0.2659	http://www.nealelab.is/uk-biobank/	ukbb
Age at first live birth	-0.1991	0.0378	1.4244e-07	http://www.nealelab.is/uk-biobank/	ukbb
Age at last live birth	-0.1821	0.0468	9.7752e-05	http://www.nealelab.is/uk-biobank/	ukbb
Ever had stillbirth_ spontaneous miscarriage or termination	0.1662	0.065	0.0106	http://www.nealelab.is/uk-biobank/	ukbb
Ever taken oral contraceptive pill	0.028	0.0656	0.6695	http://www.nealelab.is/uk-biobank/	ukbb
Age started oral contraceptive pill	-0.2478	0.0524	2.2322e-06	http://www.nealelab.is/uk-biobank/	ukbb
Ever used hormone-replacement therapy (HRT)	0.1565	0.0507	0.002	http://www.nealelab.is/uk-biobank/	ukbb
Bilateral oophorectomy (both ovaries removed)	0.1252	0.0701	0.0741	http://www.nealelab.is/uk-biobank/	ukbb
Had other major operations	0.3601	0.0551	6.4842e-11	http://www.nealelab.is/uk-biobank/	ukbb
Number of cigarettes previously smoked daily	0.1339	0.044	0.0023	http://www.nealelab.is/uk-biobank/	ukbb
Ever stopped smoking for 6+ months	0.0827	0.0924	0.3707	http://www.nealelab.is/uk-biobank/	ukbb
Number of unsuccessful stop-smoking attempts	0.0945	0.0633	0.1357	http://www.nealelab.is/uk-biobank/	ukbb
Started insulin within one year diagnosis of diabetes	-0.0341	0.0725	0.638	http://www.nealelab.is/uk-biobank/	ukbb
Fracture resulting from simple fall	0.1079	0.1037	0.2981	http://www.nealelab.is/uk-biobank/	ukbb
Forced vital capacity (FVC)	-0.0762	0.035	0.0297	http://www.nealelab.is/uk-biobank/	ukbb
Forced expiratory volume in 1-second (FEV1)	-0.059	0.0332	0.0753	http://www.nealelab.is/uk-biobank/	ukbb
Peak expiratory flow (PEF)	0.039	0.0331	0.2378	http://www.nealelab.is/uk-biobank/	ukbb
Used an inhaler for chest within last hour	0.0395	0.0971	0.6841	http://www.nealelab.is/uk-biobank/	ukbb
Hearing aid user	0.1302	0.0643	0.0429	http://www.nealelab.is/uk-biobank/	ukbb
Neck/shoulder pain for 3+ months	0.1338	0.0956	0.1615	http://www.nealelab.is/uk-biobank/	ukbb
Number of cigarettes currently smoked daily (current cigarette smokers)	0.1193	0.0784	0.128	http://www.nealelab.is/uk-biobank/	ukbb
Time from waking to first cigarette	-0.231	0.0839	0.0059	http://www.nealelab.is/uk-biobank/	ukbb
Difficulty not smoking for 1 day	0.1261	0.0694	0.0692	http://www.nealelab.is/uk-biobank/	ukbb
Mothers age at death	-0.244	0.0572	1.983e-05	http://www.nealelab.is/uk-biobank/	ukbb
Back pain for 3+ months	0.1123	0.0707	0.1121	http://www.nealelab.is/uk-biobank/	ukbb
Ever had hysterectomy (womb removed)	0.5943	0.0705	3.4328e-17	http://www.nealelab.is/uk-biobank/	ukbb
Chest pain or discomfort walking normally	0.121	0.0634	0.0564	http://www.nealelab.is/uk-biobank/	ukbb
Frequency of other exercises in last 4 weeks	0.0465	0.0642	0.4688	http://www.nealelab.is/uk-biobank/	ukbb
Duration of other exercises	-0.0222	0.0677	0.7425	http://www.nealelab.is/uk-biobank/	ukbb
Length of menstrual cycle	0.0617	0.0631	0.3279	http://www.nealelab.is/uk-biobank/	ukbb
Former alcohol drinker	0.0893	0.0726	0.2187	http://www.nealelab.is/uk-biobank/	ukbb
Knee pain for 3+ months	0.1051	0.084	0.2107	http://www.nealelab.is/uk-biobank/	ukbb
Headaches for 3+ months	0.042	0.0693	0.5445	http://www.nealelab.is/uk-biobank/	ukbb
Number of pregnancy terminations	-0.0003	0.0703	0.9962	http://www.nealelab.is/uk-biobank/	ukbb
Diastolic blood pressure_ automated reading	0.047	0.0315	0.1351	http://www.nealelab.is/uk-biobank/	ukbb
Systolic blood pressure_ automated reading	-0.0678	0.0299	0.0233	http://www.nealelab.is/uk-biobank/	ukbb
Heel bone mineral density (BMD) T-score_ automated (left)	0.0123	0.0375	0.7435	http://www.nealelab.is/uk-biobank/	ukbb
Heel bone mineral density (BMD) T-score_ automated (right)	0.0063	0.0368	0.8637	http://www.nealelab.is/uk-biobank/	ukbb
Pulse rate	0.0499	0.0398	0.2106	http://www.nealelab.is/uk-biobank/	ukbb
Pulse wave reflection index	0.0994	0.0542	0.0664	http://www.nealelab.is/uk-biobank/	ukbb
Pulse wave peak to peak time	-0.1631	0.0684	0.0171	http://www.nealelab.is/uk-biobank/	ukbb
Non-accidental death in close genetic family	0.0606	0.0856	0.4791	http://www.nealelab.is/uk-biobank/	ukbb
Happiness	0.0782	0.0479	0.1029	http://www.nealelab.is/uk-biobank/	ukbb
Work/job satisfaction	-0.0776	0.0672	0.248	http://www.nealelab.is/uk-biobank/	ukbb
Health satisfaction	0.203	0.042	1.3549e-06	http://www.nealelab.is/uk-biobank/	ukbb
Family relationship satisfaction	0.0736	0.0512	0.1511	http://www.nealelab.is/uk-biobank/	ukbb
Friendships satisfaction	0.0046	0.0481	0.9233	http://www.nealelab.is/uk-biobank/	ukbb
Financial situation satisfaction	0.1594	0.0512	0.0018	http://www.nealelab.is/uk-biobank/	ukbb
Ever depressed for a whole week	0.1125	0.0498	0.024	http://www.nealelab.is/uk-biobank/	ukbb
Number of depression episodes	0.1386	0.0928	0.1352	http://www.nealelab.is/uk-biobank/	ukbb
Ever unenthusiastic/disinterested for a whole week	0.1466	0.0526	0.0053	http://www.nealelab.is/uk-biobank/	ukbb
Ever manic/hyper for 2 days	0.1672	0.0877	0.0565	http://www.nealelab.is/uk-biobank/	ukbb
Ever highly irritable/argumentative for 2 days	0.1959	0.0564	0.0005	http://www.nealelab.is/uk-biobank/	ukbb
Shortness of breath walking on level ground	0.1427	0.0596	0.0167	http://www.nealelab.is/uk-biobank/	ukbb
Leg pain on walking	0.236	0.0535	1.0183e-05	http://www.nealelab.is/uk-biobank/	ukbb
Noisy workplace	0.1658	0.0523	0.0015	http://www.nealelab.is/uk-biobank/	ukbb
Loud music exposure frequency	0.0872	0.0617	0.1579	http://www.nealelab.is/uk-biobank/	ukbb
Number of older siblings	0.2933	0.2061	0.1548	http://www.nealelab.is/uk-biobank/	ukbb
Average weekly intake of other alcoholic drinks	0.0658	0.1573	0.6756	http://www.nealelab.is/uk-biobank/	ukbb
Maximum workload during fitness test	-0.0227	0.0955	0.8119	http://www.nealelab.is/uk-biobank/	ukbb
Maximum heart rate during fitness test	-0.0023	0.0682	0.9726	http://www.nealelab.is/uk-biobank/	ukbb
Target heart rate achieved	0.0177	0.0887	0.8417	http://www.nealelab.is/uk-biobank/	ukbb
Number of trend entries	-0.0646	0.1149	0.574	http://www.nealelab.is/uk-biobank/	ukbb
Duration of fitness test	0.0044	0.1305	0.973	http://www.nealelab.is/uk-biobank/	ukbb
Sitting height	-0.0558	0.0276	0.043	http://www.nealelab.is/uk-biobank/	ukbb
Fluid intelligence score	-0.1414	0.0323	1.2271e-05	http://www.nealelab.is/uk-biobank/	ukbb
Prospective memory result	0.0946	0.0488	0.0526	http://www.nealelab.is/uk-biobank/	ukbb
Birth weight	0.0369	0.0328	0.261	http://www.nealelab.is/uk-biobank/	ukbb
Mean time to correctly identify matches	-0.017	0.034	0.6177	http://www.nealelab.is/uk-biobank/	ukbb
Neuroticism score	0.1177	0.0305	0.0001	http://www.nealelab.is/uk-biobank/	ukbb
Forced expiratory volume in 1-second (FEV1)_ Best measure	-0.0637	0.0334	0.0569	http://www.nealelab.is/uk-biobank/	ukbb
Forced vital capacity (FVC)_ Best measure	-0.0772	0.0357	0.0307	http://www.nealelab.is/uk-biobank/	ukbb
Reproduciblity of spirometry measurement using ERS/ATS criteria	0.0804	0.0666	0.2273	http://www.nealelab.is/uk-biobank/	ukbb
Forced expiratory volume in 1-second (FEV1)_ predicted	-0.0555	0.0399	0.1645	http://www.nealelab.is/uk-biobank/	ukbb
Forced expiratory volume in 1-second (FEV1)_ predicted percentage	-0.1012	0.0342	0.003	http://www.nealelab.is/uk-biobank/	ukbb
Ever smoked	0.0548	0.0315	0.082	http://www.nealelab.is/uk-biobank/	ukbb
Pack years of smoking PREVIEW ONLY	0.1538	0.0405	0.0001	http://www.nealelab.is/uk-biobank/	ukbb
Pack years adult smoking as proportion of life span exposed to smoking PREVIEW ONLY	0.1439	0.0389	0.0002	http://www.nealelab.is/uk-biobank/	ukbb
Body mass index (BMI)	0.128	0.0254	4.7322e-07	http://www.nealelab.is/uk-biobank/	ukbb
Weight	0.0928	0.0247	0.0002	http://www.nealelab.is/uk-biobank/	ukbb
Pulse wave Arterial Stiffness index	0.1575	0.0694	0.0233	http://www.nealelab.is/uk-biobank/	ukbb
Doctor diagnosed hayfever or allergic rhinitis	-0.0098	0.0485	0.8402	http://www.nealelab.is/uk-biobank/	ukbb
Doctor diagnosed asthma	0.1497	0.051	0.0033	http://www.nealelab.is/uk-biobank/	ukbb
Cough on most days	0.1205	0.0635	0.0577	http://www.nealelab.is/uk-biobank/	ukbb
Bring up phlegm/sputum/mucus on most days	0.1787	0.0841	0.0335	http://www.nealelab.is/uk-biobank/	ukbb
Body fat percentage	0.1482	0.0276	7.5292e-08	http://www.nealelab.is/uk-biobank/	ukbb
Whole body fat mass	0.1295	0.026	6.2624e-07	http://www.nealelab.is/uk-biobank/	ukbb
Whole body fat-free mass	0.0312	0.025	0.2124	http://www.nealelab.is/uk-biobank/	ukbb
Whole body water mass	0.0301	0.0251	0.2301	http://www.nealelab.is/uk-biobank/	ukbb
Basal metabolic rate	0.0495	0.0249	0.0468	http://www.nealelab.is/uk-biobank/	ukbb
Impedance of whole body	-0.0237	0.0283	0.4023	http://www.nealelab.is/uk-biobank/	ukbb
Impedance of leg (right)	-0.0016	0.0275	0.9549	http://www.nealelab.is/uk-biobank/	ukbb
Impedance of leg (left)	-0.0021	0.0273	0.9384	http://www.nealelab.is/uk-biobank/	ukbb
Impedance of arm (right)	-0.0364	0.0287	0.2044	http://www.nealelab.is/uk-biobank/	ukbb
Impedance of arm (left)	-0.0374	0.0293	0.2016	http://www.nealelab.is/uk-biobank/	ukbb
Leg fat percentage (right)	0.1562	0.0269	6.4856e-09	http://www.nealelab.is/uk-biobank/	ukbb
Leg fat mass (right)	0.1365	0.0253	6.6768e-08	http://www.nealelab.is/uk-biobank/	ukbb
Leg fat-free mass (right)	0.0354	0.0253	0.1624	http://www.nealelab.is/uk-biobank/	ukbb
Leg predicted mass (right)	0.0346	0.0253	0.172	http://www.nealelab.is/uk-biobank/	ukbb
Leg fat percentage (left)	0.1563	0.0267	4.5927e-09	http://www.nealelab.is/uk-biobank/	ukbb
Leg fat mass (left)	0.1356	0.0251	6.3421e-08	http://www.nealelab.is/uk-biobank/	ukbb
Leg fat-free mass (left)	0.0415	0.0253	0.1002	http://www.nealelab.is/uk-biobank/	ukbb
Leg predicted mass (left)	0.0426	0.0252	0.0913	http://www.nealelab.is/uk-biobank/	ukbb
Arm fat percentage (right)	0.1414	0.0271	1.7948e-07	http://www.nealelab.is/uk-biobank/	ukbb
Arm fat mass (right)	0.1277	0.0255	5.3201e-07	http://www.nealelab.is/uk-biobank/	ukbb
Arm fat-free mass (right)	0.0434	0.0242	0.0726	http://www.nealelab.is/uk-biobank/	ukbb
Arm predicted mass (right)	0.0397	0.0244	0.1034	http://www.nealelab.is/uk-biobank/	ukbb
Arm fat percentage (left)	0.1407	0.0269	1.6184e-07	http://www.nealelab.is/uk-biobank/	ukbb
Arm fat mass (left)	0.1269	0.0252	4.6207e-07	http://www.nealelab.is/uk-biobank/	ukbb
Arm fat-free mass (left)	0.0459	0.0247	0.063	http://www.nealelab.is/uk-biobank/	ukbb
Arm predicted mass (left)	0.049	0.0247	0.0472	http://www.nealelab.is/uk-biobank/	ukbb
Trunk fat percentage	0.1417	0.0286	7.1203e-07	http://www.nealelab.is/uk-biobank/	ukbb
Trunk fat mass	0.128	0.027	2.2086e-06	http://www.nealelab.is/uk-biobank/	ukbb
Trunk fat-free mass	0.0204	0.0256	0.4255	http://www.nealelab.is/uk-biobank/	ukbb
Trunk predicted mass	0.0198	0.0254	0.4373	http://www.nealelab.is/uk-biobank/	ukbb
Creatinine (enzymatic) in urine	0.0342	0.0328	0.2962	http://www.nealelab.is/uk-biobank/	ukbb
Potassium in urine	0.0369	0.0406	0.3624	http://www.nealelab.is/uk-biobank/	ukbb
Sodium in urine	0.063	0.0324	0.0516	http://www.nealelab.is/uk-biobank/	ukbb
No-wear time bias adjusted acceleration standard deviation	-0.058	0.0471	0.2177	http://www.nealelab.is/uk-biobank/	ukbb
Handedness (chirality/laterality): Left-handed	-0.0684	0.0707	0.3332	http://www.nealelab.is/uk-biobank/	ukbb
Handedness (chirality/laterality): Use both right and left hands equally	0.099	0.1082	0.3602	http://www.nealelab.is/uk-biobank/	ukbb
Cancer code_ self-reported: lung cancer	0.6202	1.1045	0.5744	http://www.nealelab.is/uk-biobank/	ukbb
Cancer code_ self-reported: breast cancer	-0.0651	0.0629	0.3004	http://www.nealelab.is/uk-biobank/	ukbb
Cancer code_ self-reported: small intestine/small bowel cancer	0.066	0.1961	0.7363	http://www.nealelab.is/uk-biobank/	ukbb
Cancer code_ self-reported: prostate cancer	0.0305	0.0873	0.7271	http://www.nealelab.is/uk-biobank/	ukbb
Cancer code_ self-reported: malignant melanoma	-0.1031	0.0807	0.2018	http://www.nealelab.is/uk-biobank/	ukbb
Cancer code_ self-reported: basal cell carcinoma	0.0414	0.0625	0.5073	http://www.nealelab.is/uk-biobank/	ukbb
Cancer code_ self-reported: squamous cell carcinoma	-0.0923	0.138	0.5033	http://www.nealelab.is/uk-biobank/	ukbb
Non-cancer illness code_ self-reported: hypertension	0.0657	0.0296	0.0263	http://www.nealelab.is/uk-biobank/	ukbb
Non-cancer illness code_ self-reported: angina	0.1879	0.0495	0.0001	http://www.nealelab.is/uk-biobank/	ukbb
Non-cancer illness code_ self-reported: heart attack/myocardial infarction	0.2238	0.0537	3.0572e-05	http://www.nealelab.is/uk-biobank/	ukbb
Non-cancer illness code_ self-reported: pulmonary embolism +/- dvt	0.2142	0.0819	0.0089	http://www.nealelab.is/uk-biobank/	ukbb
Non-cancer illness code_ self-reported: deep venous thrombosis (dvt)	0.2529	0.0669	0.0002	http://www.nealelab.is/uk-biobank/	ukbb
Non-cancer illness code_ self-reported: asthma	0.1037	0.0365	0.0045	http://www.nealelab.is/uk-biobank/	ukbb
Non-cancer illness code_ self-reported: chronic obstructive airways disease/copd	0.0903	0.0831	0.2772	http://www.nealelab.is/uk-biobank/	ukbb
Non-cancer illness code_ self-reported: emphysema/chronic bronchitis	0.0526	0.0709	0.4582	http://www.nealelab.is/uk-biobank/	ukbb
Non-cancer illness code_ self-reported: sleep apnoea	0.3013	0.118	0.0107	http://www.nealelab.is/uk-biobank/	ukbb
Non-cancer illness code_ self-reported: gastro-oesophageal reflux (gord) / gastric reflux	0.3154	0.0629	5.3705e-07	http://www.nealelab.is/uk-biobank/	ukbb
Non-cancer illness code_ self-reported: cholelithiasis/gall stones	0.1285	0.0684	0.0601	http://www.nealelab.is/uk-biobank/	ukbb
Non-cancer illness code_ self-reported: kidney stone/ureter stone/bladder stone	0.1482	0.0744	0.0464	http://www.nealelab.is/uk-biobank/	ukbb
Non-cancer illness code_ self-reported: bladder problem (not cancer)	0.1092	0.1423	0.4427	http://www.nealelab.is/uk-biobank/	ukbb
Non-cancer illness code_ self-reported: diabetes	0.1815	0.0405	7.4551e-06	http://www.nealelab.is/uk-biobank/	ukbb
Non-cancer illness code_ self-reported: type 2 diabetes	-0.0666	0.079	0.3992	http://www.nealelab.is/uk-biobank/	ukbb
Non-cancer illness code_ self-reported: hyperthyroidism/thyrotoxicosis	0.148	0.081	0.0678	http://www.nealelab.is/uk-biobank/	ukbb
Non-cancer illness code_ self-reported: hypothyroidism/myxoedema	0.0795	0.0393	0.0431	http://www.nealelab.is/uk-biobank/	ukbb
Non-cancer illness code_ self-reported: migraine	0.1858	0.0546	0.0007	http://www.nealelab.is/uk-biobank/	ukbb
Non-cancer illness code_ self-reported: glaucoma	0.0196	0.0678	0.7724	http://www.nealelab.is/uk-biobank/	ukbb
Non-cancer illness code_ self-reported: retinal detachment	-0.1767	0.1086	0.1036	http://www.nealelab.is/uk-biobank/	ukbb
Non-cancer illness code_ self-reported: depression	0.1661	0.0517	0.0013	http://www.nealelab.is/uk-biobank/	ukbb
Non-cancer illness code_ self-reported: anxiety/panic attacks	0.0614	0.087	0.4802	http://www.nealelab.is/uk-biobank/	ukbb
Non-cancer illness code_ self-reported: mania/bipolar disorder/manic depression	-0.0862	0.0782	0.2701	http://www.nealelab.is/uk-biobank/	ukbb
Non-cancer illness code_ self-reported: bone disorder	0.3041	0.1725	0.078	http://www.nealelab.is/uk-biobank/	ukbb
Non-cancer illness code_ self-reported: back problem	0.2075	0.1013	0.0405	http://www.nealelab.is/uk-biobank/	ukbb
Non-cancer illness code_ self-reported: joint disorder	0.358	0.1702	0.0355	http://www.nealelab.is/uk-biobank/	ukbb
Non-cancer illness code_ self-reported: osteoporosis	0.0576	0.0579	0.3196	http://www.nealelab.is/uk-biobank/	ukbb
Non-cancer illness code_ self-reported: ankylosing spondylitis	-0.0092	0.1463	0.9499	http://www.nealelab.is/uk-biobank/	ukbb
Non-cancer illness code_ self-reported: iron deficiency anaemia	-0.0264	0.0944	0.7796	http://www.nealelab.is/uk-biobank/	ukbb
Non-cancer illness code_ self-reported: pernicious anaemia	0.0853	0.1036	0.4102	http://www.nealelab.is/uk-biobank/	ukbb
Non-cancer illness code_ self-reported: uterine fibroids	0.2431	0.0866	0.005	http://www.nealelab.is/uk-biobank/	ukbb
Non-cancer illness code_ self-reported: vaginal prolapse/uterine prolapse	0.8227	0.1217	1.4013e-11	http://www.nealelab.is/uk-biobank/	ukbb
Non-cancer illness code_ self-reported: allergy or anaphylactic reaction to drug	0.4751	0.3642	0.1922	http://www.nealelab.is/uk-biobank/	ukbb
Non-cancer illness code_ self-reported: hayfever/allergic rhinitis	0.016	0.0474	0.735	http://www.nealelab.is/uk-biobank/	ukbb
Non-cancer illness code_ self-reported: enlarged prostate	0.0688	0.0821	0.4019	http://www.nealelab.is/uk-biobank/	ukbb
Non-cancer illness code_ self-reported: muscle or soft tissue injuries	0.2633	0.1639	0.1082	http://www.nealelab.is/uk-biobank/	ukbb
Non-cancer illness code_ self-reported: nasal polyps	0.046	0.0904	0.6109	http://www.nealelab.is/uk-biobank/	ukbb
Non-cancer illness code_ self-reported: hypopituitarism	0.0525	0.1465	0.7198	http://www.nealelab.is/uk-biobank/	ukbb
Non-cancer illness code_ self-reported: eczema/dermatitis	-0.0893	0.0774	0.2485	http://www.nealelab.is/uk-biobank/	ukbb
Non-cancer illness code_ self-reported: psoriasis	0.1282	0.0792	0.1055	http://www.nealelab.is/uk-biobank/	ukbb
Non-cancer illness code_ self-reported: malabsorption/coeliac disease	-0.0658	0.057	0.2486	http://www.nealelab.is/uk-biobank/	ukbb
Non-cancer illness code_ self-reported: diverticular disease/diverticulitis	0.3132	0.0638	9.1515e-07	http://www.nealelab.is/uk-biobank/	ukbb
Non-cancer illness code_ self-reported: crohns disease	-0.1159	0.0965	0.2299	http://www.nealelab.is/uk-biobank/	ukbb
Non-cancer illness code_ self-reported: ulcerative colitis	-0.178	0.085	0.0363	http://www.nealelab.is/uk-biobank/	ukbb
Non-cancer illness code_ self-reported: rheumatoid arthritis	0.1102	0.1021	0.2805	http://www.nealelab.is/uk-biobank/	ukbb
Non-cancer illness code_ self-reported: osteoarthritis	0.2316	0.0505	4.4894e-06	http://www.nealelab.is/uk-biobank/	ukbb
Non-cancer illness code_ self-reported: gout	0.0213	0.0504	0.6726	http://www.nealelab.is/uk-biobank/	ukbb
Non-cancer illness code_ self-reported: high cholesterol	0.1051	0.0438	0.0164	http://www.nealelab.is/uk-biobank/	ukbb
Non-cancer illness code_ self-reported: hiatus hernia	0.3248	0.0815	6.6861e-05	http://www.nealelab.is/uk-biobank/	ukbb
Non-cancer illness code_ self-reported: varicose veins	0.0766	0.0936	0.4127	http://www.nealelab.is/uk-biobank/	ukbb
Non-cancer illness code_ self-reported: pneumothorax	-0.1324	0.1076	0.2187	http://www.nealelab.is/uk-biobank/	ukbb
Non-cancer illness code_ self-reported: polio / poliomyelitis	-0.075	0.1236	0.5437	http://www.nealelab.is/uk-biobank/	ukbb
Non-cancer illness code_ self-reported: arthritis (nos)	0.0473	0.1673	0.7776	http://www.nealelab.is/uk-biobank/	ukbb
Non-cancer illness code_ self-reported: hypertrophic cardiomyopathy (hcm / hocm)	0.028	0.1552	0.8567	http://www.nealelab.is/uk-biobank/	ukbb
Non-cancer illness code_ self-reported: vitiligo	0.1087	0.1512	0.4723	http://www.nealelab.is/uk-biobank/	ukbb
Illnesses of father: Heart disease	0.1676	0.0463	0.0003	http://www.nealelab.is/uk-biobank/	ukbb
Illnesses of father: None of the above (group 1)	-0.1695	0.0646	0.0087	http://www.nealelab.is/uk-biobank/	ukbb
Illnesses of father: None of the above (group 2)	0.033	0.0732	0.6516	http://www.nealelab.is/uk-biobank/	ukbb
Illnesses of father: Prostate cancer	0.0078	0.0829	0.9251	http://www.nealelab.is/uk-biobank/	ukbb
Illnesses of father: Lung cancer	0.0045	0.0601	0.9405	http://www.nealelab.is/uk-biobank/	ukbb
Illnesses of father: Chronic bronchitis/emphysema	0.0871	0.0628	0.1656	http://www.nealelab.is/uk-biobank/	ukbb
Illnesses of father: High blood pressure	0.1571	0.0576	0.0064	http://www.nealelab.is/uk-biobank/	ukbb
Illnesses of father: Diabetes	0.1303	0.0586	0.0262	http://www.nealelab.is/uk-biobank/	ukbb
Illnesses of mother: Heart disease	0.1887	0.0526	0.0003	http://www.nealelab.is/uk-biobank/	ukbb
Illnesses of mother: Alzheimers disease/dementia	-0.1299	0.1168	0.2662	http://www.nealelab.is/uk-biobank/	ukbb
Illnesses of mother: None of the above (group 1)	-0.1269	0.0517	0.0141	http://www.nealelab.is/uk-biobank/	ukbb
Illnesses of mother: None of the above (group 2)	-0.0418	0.0691	0.5454	http://www.nealelab.is/uk-biobank/	ukbb
Illnesses of mother: Breast cancer	0.0449	0.0728	0.5373	http://www.nealelab.is/uk-biobank/	ukbb
Illnesses of mother: Chronic bronchitis/emphysema	0.13	0.0676	0.0545	http://www.nealelab.is/uk-biobank/	ukbb
Illnesses of mother: High blood pressure	0.0878	0.0455	0.054	http://www.nealelab.is/uk-biobank/	ukbb
Illnesses of mother: Diabetes	0.2119	0.0525	5.3537e-05	http://www.nealelab.is/uk-biobank/	ukbb
Illnesses of siblings: Heart disease	0.2456	0.0616	6.6501e-05	http://www.nealelab.is/uk-biobank/	ukbb
Illnesses of siblings: None of the above (group 1)	-0.2209	0.0465	2.0083e-06	http://www.nealelab.is/uk-biobank/	ukbb
Illnesses of siblings: None of the above (group 2)	-0.1587	0.0809	0.0497	http://www.nealelab.is/uk-biobank/	ukbb
Illnesses of siblings: Severe depression	0.1683	0.0621	0.0067	http://www.nealelab.is/uk-biobank/	ukbb
Illnesses of siblings: Stroke	0.1864	0.1197	0.1195	http://www.nealelab.is/uk-biobank/	ukbb
Illnesses of siblings: High blood pressure	0.18	0.045	6.3155e-05	http://www.nealelab.is/uk-biobank/	ukbb
Illnesses of siblings: Diabetes	0.2228	0.0526	2.302e-05	http://www.nealelab.is/uk-biobank/	ukbb
Smoking status: Previous	0.0453	0.0347	0.192	http://www.nealelab.is/uk-biobank/	ukbb
Smoking status: Current	0.0738	0.0366	0.0439	http://www.nealelab.is/uk-biobank/	ukbb
Alcohol drinker status: Never	-0.0226	0.057	0.6914	http://www.nealelab.is/uk-biobank/	ukbb
Alcohol drinker status: Previous	0.1265	0.0549	0.0212	http://www.nealelab.is/uk-biobank/	ukbb
Home area population density - urban or rural: Scotland - Large Urban Area	-0.1632	0.0933	0.0802	http://www.nealelab.is/uk-biobank/	ukbb
Home area population density - urban or rural: England/Wales - Village - less sparse	0.0664	0.1431	0.6427	http://www.nealelab.is/uk-biobank/	ukbb
Hearing difficulty/problems: Yes	0.1189	0.0385	0.002	http://www.nealelab.is/uk-biobank/	ukbb
Tobacco smoking: Ex-smoker	0.1245	0.0518	0.0162	http://www.nealelab.is/uk-biobank/	ukbb
Hair/balding pattern: Pattern 2	0.0322	0.0517	0.5334	http://www.nealelab.is/uk-biobank/	ukbb
Hair/balding pattern: Pattern 3	0.0089	0.0536	0.868	http://www.nealelab.is/uk-biobank/	ukbb
Hair/balding pattern: Pattern 4	0.0216	0.0364	0.5533	http://www.nealelab.is/uk-biobank/	ukbb
Reason for reducing amount of alcohol drunk: Health precaution	-0.0738	0.0506	0.1444	http://www.nealelab.is/uk-biobank/	ukbb
Type of tobacco previously smoked: Cigars or pipes	-0.0107	0.1081	0.9209	http://www.nealelab.is/uk-biobank/	ukbb
Underlying (primary) cause of death: ICD10: E85.4 Organ-limited amyloidosis	0.0181	0.1673	0.9139	http://www.nealelab.is/uk-biobank/	ukbb
Underlying (primary) cause of death: ICD10: J84.1 Other interstitial pulmonary diseases with fibrosis	-0.1394	0.1512	0.3567	http://www.nealelab.is/uk-biobank/	ukbb
Tinnitus: Yes_ now most or all of the time	0.0159	0.0642	0.8041	http://www.nealelab.is/uk-biobank/	ukbb
Tinnitus: Yes_ now some of the time	0.0377	0.1163	0.7458	http://www.nealelab.is/uk-biobank/	ukbb
Tinnitus: Yes_ but not now_ but have in the past	0.1773	0.0844	0.0356	http://www.nealelab.is/uk-biobank/	ukbb
Qualifications: College or University degree	-0.159	0.0279	1.2667e-08	http://www.nealelab.is/uk-biobank/	ukbb
Qualifications: None of the above	0.1576	0.0285	3.266e-08	http://www.nealelab.is/uk-biobank/	ukbb
Qualifications: A levels/AS levels or equivalent	-0.1702	0.0296	9.421e-09	http://www.nealelab.is/uk-biobank/	ukbb
Qualifications: O levels/GCSEs or equivalent	-0.1254	0.0363	0.0005	http://www.nealelab.is/uk-biobank/	ukbb
Qualifications: CSEs or equivalent	0.1688	0.047	0.0003	http://www.nealelab.is/uk-biobank/	ukbb
Qualifications: NVQ or HND or HNC or equivalent	0.1616	0.0607	0.0078	http://www.nealelab.is/uk-biobank/	ukbb
Qualifications: Other professional qualifications eg: nursing_ teaching	-0.1006	0.0337	0.0028	http://www.nealelab.is/uk-biobank/	ukbb
Current employment status: In paid employment or self-employed	-0.0462	0.0761	0.5438	http://www.nealelab.is/uk-biobank/	ukbb
Current employment status: Retired	-0.0461	0.0784	0.5567	http://www.nealelab.is/uk-biobank/	ukbb
Current employment status: Looking after home and/or family	0.0126	0.081	0.8768	http://www.nealelab.is/uk-biobank/	ukbb
Current employment status: Unable to work because of sickness or disability	0.1852	0.0476	0.0001	http://www.nealelab.is/uk-biobank/	ukbb
Current employment status: Doing unpaid or voluntary work	-0.1145	0.0637	0.0722	http://www.nealelab.is/uk-biobank/	ukbb
Transport type for commuting to job workplace: Car/motor vehicle	0.0672	0.0549	0.2206	http://www.nealelab.is/uk-biobank/	ukbb
Transport type for commuting to job workplace: Walk	-0.0122	0.0645	0.8493	http://www.nealelab.is/uk-biobank/	ukbb
Transport type for commuting to job workplace: Public transport	-0.1615	0.0569	0.0045	http://www.nealelab.is/uk-biobank/	ukbb
Transport type for commuting to job workplace: Cycle	-0.052	0.0572	0.3629	http://www.nealelab.is/uk-biobank/	ukbb
Illness_ injury_ bereavement_ stress in last 2 years: Serious illness_ injury or assault to yourself	0.1858	0.058	0.0014	http://www.nealelab.is/uk-biobank/	ukbb
Illness_ injury_ bereavement_ stress in last 2 years: None of the above	-0.1832	0.0446	4.0246e-05	http://www.nealelab.is/uk-biobank/	ukbb
Illness_ injury_ bereavement_ stress in last 2 years: Serious illness_ injury or assault of a close relative	-0.0597	0.064	0.3514	http://www.nealelab.is/uk-biobank/	ukbb
Illness_ injury_ bereavement_ stress in last 2 years: Death of a close relative	0.1969	0.0862	0.0223	http://www.nealelab.is/uk-biobank/	ukbb
Illness_ injury_ bereavement_ stress in last 2 years: Marital separation/divorce	0.1914	0.1014	0.059	http://www.nealelab.is/uk-biobank/	ukbb
Illness_ injury_ bereavement_ stress in last 2 years: Financial difficulties	0.208	0.0419	6.9234e-07	http://www.nealelab.is/uk-biobank/	ukbb
Reason for glasses/contact lenses: For short-sightedness_ i.e. only or mainly for distance viewing such as driving_ cinema etc (called myopia)	-0.1844	0.0516	0.0004	http://www.nealelab.is/uk-biobank/	ukbb
Reason for glasses/contact lenses: For long-sightedness_ i.e. for distance and near_ but particularly for near tasks like reading (called hypermetropia)	-0.1611	0.0716	0.0245	http://www.nealelab.is/uk-biobank/	ukbb
Reason for glasses/contact lenses: For just reading/near work as you are getting older (called presbyopia)	-0.1359	0.1075	0.2063	http://www.nealelab.is/uk-biobank/	ukbb
Reason for glasses/contact lenses: For astigmatism	-0.1649	0.0708	0.0198	http://www.nealelab.is/uk-biobank/	ukbb
Eye problems/disorders: Diabetes related eye disease	0.0837	0.0823	0.3094	http://www.nealelab.is/uk-biobank/	ukbb
Eye problems/disorders: Glaucoma	0.0282	0.0646	0.6622	http://www.nealelab.is/uk-biobank/	ukbb
Eye problems/disorders: Injury or trauma resulting in loss of vision	0.1125	0.3701	0.7612	http://www.nealelab.is/uk-biobank/	ukbb
Eye problems/disorders: Cataract	-0.0007	0.0708	0.9919	http://www.nealelab.is/uk-biobank/	ukbb
Mouth/teeth dental problems: Mouth ulcers	0.0918	0.0461	0.0462	http://www.nealelab.is/uk-biobank/	ukbb
Mouth/teeth dental problems: None of the above	-0.1443	0.0405	0.0004	http://www.nealelab.is/uk-biobank/	ukbb
Mouth/teeth dental problems: Painful gums	0.1389	0.0728	0.0562	http://www.nealelab.is/uk-biobank/	ukbb
Mouth/teeth dental problems: Bleeding gums	0.0248	0.0458	0.5881	http://www.nealelab.is/uk-biobank/	ukbb
Mouth/teeth dental problems: Loose teeth	-0.0238	0.0599	0.6918	http://www.nealelab.is/uk-biobank/	ukbb
Mouth/teeth dental problems: Toothache	0.288	0.0722	6.6812e-05	http://www.nealelab.is/uk-biobank/	ukbb
Mouth/teeth dental problems: Dentures	0.1321	0.0399	0.0009	http://www.nealelab.is/uk-biobank/	ukbb
Vascular/heart problems diagnosed by doctor: Heart attack	0.2045	0.0539	0.0001	http://www.nealelab.is/uk-biobank/	ukbb
Vascular/heart problems diagnosed by doctor: None of the above	-0.0917	0.03	0.0022	http://www.nealelab.is/uk-biobank/	ukbb
Vascular/heart problems diagnosed by doctor: Angina	0.197	0.0502	8.7954e-05	http://www.nealelab.is/uk-biobank/	ukbb
Vascular/heart problems diagnosed by doctor: High blood pressure	0.0685	0.029	0.0183	http://www.nealelab.is/uk-biobank/	ukbb
Fractured bone site(s): Ankle	0.1109	0.0787	0.1588	http://www.nealelab.is/uk-biobank/	ukbb
Fractured bone site(s): Wrist	0.076	0.0883	0.3893	http://www.nealelab.is/uk-biobank/	ukbb
Fractured bone site(s): Arm	0.1693	0.0877	0.0537	http://www.nealelab.is/uk-biobank/	ukbb
Fractured bone site(s): Other bones	0.0948	0.0698	0.1746	http://www.nealelab.is/uk-biobank/	ukbb
Blood clot_ DVT_ bronchitis_ emphysema_ asthma_ rhinitis_ eczema_ allergy diagnosed by doctor: None of the above	-0.0768	0.0318	0.0156	http://www.nealelab.is/uk-biobank/	ukbb
Blood clot_ DVT_ bronchitis_ emphysema_ asthma_ rhinitis_ eczema_ allergy diagnosed by doctor: Blood clot in the leg (DVT)	0.2704	0.0682	7.2532e-05	http://www.nealelab.is/uk-biobank/	ukbb
Blood clot_ DVT_ bronchitis_ emphysema_ asthma_ rhinitis_ eczema_ allergy diagnosed by doctor: Emphysema/chronic bronchitis	0.0866	0.0617	0.1606	http://www.nealelab.is/uk-biobank/	ukbb
Blood clot_ DVT_ bronchitis_ emphysema_ asthma_ rhinitis_ eczema_ allergy diagnosed by doctor: Blood clot in the lung	0.1998	0.0795	0.012	http://www.nealelab.is/uk-biobank/	ukbb
Blood clot_ DVT_ bronchitis_ emphysema_ asthma_ rhinitis_ eczema_ allergy diagnosed by doctor: Asthma	0.1022	0.0365	0.0051	http://www.nealelab.is/uk-biobank/	ukbb
Blood clot_ DVT_ bronchitis_ emphysema_ asthma_ rhinitis_ eczema_ allergy diagnosed by doctor: Hayfever_ allergic rhinitis or eczema	0.0082	0.0318	0.7977	http://www.nealelab.is/uk-biobank/	ukbb
Medication for cholesterol_ blood pressure_ diabetes_ or take exogenous hormones: Cholesterol lowering medication	0.1794	0.0442	5.0233e-05	http://www.nealelab.is/uk-biobank/	ukbb
Medication for cholesterol_ blood pressure_ diabetes_ or take exogenous hormones: None of the above	-0.1361	0.0383	0.0004	http://www.nealelab.is/uk-biobank/	ukbb
Medication for cholesterol_ blood pressure_ diabetes_ or take exogenous hormones: Blood pressure medication	0.052	0.0339	0.1251	http://www.nealelab.is/uk-biobank/	ukbb
Medication for cholesterol_ blood pressure_ diabetes_ or take exogenous hormones: Hormone replacement therapy	0.0719	0.0744	0.3338	http://www.nealelab.is/uk-biobank/	ukbb
Medication for pain relief_ constipation_ heartburn: Aspirin	0.1631	0.0502	0.0012	http://www.nealelab.is/uk-biobank/	ukbb
Medication for pain relief_ constipation_ heartburn: None of the above	-0.2851	0.0341	6.8303e-17	http://www.nealelab.is/uk-biobank/	ukbb
Medication for pain relief_ constipation_ heartburn: Ibuprofen (e.g. Nurofen)	0.1987	0.0445	8.0939e-06	http://www.nealelab.is/uk-biobank/	ukbb
Medication for pain relief_ constipation_ heartburn: Paracetamol	0.2412	0.0396	1.0741e-09	http://www.nealelab.is/uk-biobank/	ukbb
Medication for pain relief_ constipation_ heartburn: Omeprazole (e.g. Zanprol)	0.2932	0.0485	1.4528e-09	http://www.nealelab.is/uk-biobank/	ukbb
Medication for pain relief_ constipation_ heartburn: Laxatives (e.g. Dulcolax_ Senokot)	0.2583	0.057	5.871e-06	http://www.nealelab.is/uk-biobank/	ukbb
Vitamin and mineral supplements: Vitamin A	0.0098	0.1077	0.9274	http://www.nealelab.is/uk-biobank/	ukbb
Vitamin and mineral supplements: None of the above	-0.0941	0.0495	0.0574	http://www.nealelab.is/uk-biobank/	ukbb
Vitamin and mineral supplements: Vitamin B	0.089	0.0752	0.2367	http://www.nealelab.is/uk-biobank/	ukbb
Vitamin and mineral supplements: Vitamin C	0.0767	0.067	0.2524	http://www.nealelab.is/uk-biobank/	ukbb
Vitamin and mineral supplements: Vitamin D	0.0184	0.0957	0.8474	http://www.nealelab.is/uk-biobank/	ukbb
Vitamin and mineral supplements: Vitamin E	-0.0136	0.0811	0.867	http://www.nealelab.is/uk-biobank/	ukbb
Vitamin and mineral supplements: Multivitamins +/- minerals	0.1132	0.0472	0.0165	http://www.nealelab.is/uk-biobank/	ukbb
Why stopped smoking: None of the above	-0.0023	0.0626	0.9705	http://www.nealelab.is/uk-biobank/	ukbb
Why stopped smoking: Doctors advice	0.1735	0.0959	0.0703	http://www.nealelab.is/uk-biobank/	ukbb
Why stopped smoking: Health precaution	-0.1207	0.0631	0.0559	http://www.nealelab.is/uk-biobank/	ukbb
Why reduced smoking: Illness or ill health	0.2133	0.1163	0.0667	http://www.nealelab.is/uk-biobank/	ukbb
Pain type(s) experienced in last month: Headache	0.2012	0.038	1.212e-07	http://www.nealelab.is/uk-biobank/	ukbb
Pain type(s) experienced in last month: None of the above	-0.2624	0.0376	2.8757e-12	http://www.nealelab.is/uk-biobank/	ukbb
Pain type(s) experienced in last month: Facial pain	0.0972	0.0778	0.2114	http://www.nealelab.is/uk-biobank/	ukbb
Pain type(s) experienced in last month: Neck or shoulder pain	0.2277	0.0434	1.5596e-07	http://www.nealelab.is/uk-biobank/	ukbb
Pain type(s) experienced in last month: Back pain	0.1957	0.0427	4.6762e-06	http://www.nealelab.is/uk-biobank/	ukbb
Pain type(s) experienced in last month: Stomach or abdominal pain	0.2985	0.0476	3.5674e-10	http://www.nealelab.is/uk-biobank/	ukbb
Pain type(s) experienced in last month: Hip pain	0.3139	0.0494	2.1725e-10	http://www.nealelab.is/uk-biobank/	ukbb
Pain type(s) experienced in last month: Knee pain	0.1866	0.0389	1.5982e-06	http://www.nealelab.is/uk-biobank/	ukbb
Pain type(s) experienced in last month: Pain all over the body	0.2629	0.0655	5.9783e-05	http://www.nealelab.is/uk-biobank/	ukbb
Types of transport used (excluding work): Car/motor vehicle	0.0734	0.0443	0.098	http://www.nealelab.is/uk-biobank/	ukbb
Types of transport used (excluding work): Walk	-0.1479	0.0386	0.0001	http://www.nealelab.is/uk-biobank/	ukbb
Types of transport used (excluding work): Public transport	-0.0689	0.0464	0.1378	http://www.nealelab.is/uk-biobank/	ukbb
Types of transport used (excluding work): Cycle	-0.0529	0.0479	0.2693	http://www.nealelab.is/uk-biobank/	ukbb
Types of physical activity in last 4 weeks: Walking for pleasure (not as a means of transport)	-0.0626	0.04	0.1175	http://www.nealelab.is/uk-biobank/	ukbb
Types of physical activity in last 4 weeks: None of the above	0.1183	0.0406	0.0036	http://www.nealelab.is/uk-biobank/	ukbb
Types of physical activity in last 4 weeks: Other exercises (eg: swimming_ cycling_ keep fit_ bowling)	-0.1297	0.0348	0.0002	http://www.nealelab.is/uk-biobank/	ukbb
Types of physical activity in last 4 weeks: Strenuous sports	-0.1075	0.0471	0.0225	http://www.nealelab.is/uk-biobank/	ukbb
Types of physical activity in last 4 weeks: Light DIY (eg: pruning_ watering the lawn)	-0.0492	0.0364	0.1769	http://www.nealelab.is/uk-biobank/	ukbb
Types of physical activity in last 4 weeks: Heavy DIY (eg: weeding_ lawn mowing_ carpentry_ digging)	-0.1053	0.0403	0.009	http://www.nealelab.is/uk-biobank/	ukbb
Medication for cholesterol_ blood pressure or diabetes: Cholesterol lowering medication	0.0842	0.0503	0.0946	http://www.nealelab.is/uk-biobank/	ukbb
Medication for cholesterol_ blood pressure or diabetes: None of the above	-0.1331	0.0424	0.0017	http://www.nealelab.is/uk-biobank/	ukbb
Medication for cholesterol_ blood pressure or diabetes: Blood pressure medication	0.1142	0.0396	0.004	http://www.nealelab.is/uk-biobank/	ukbb
Medication for cholesterol_ blood pressure or diabetes: Insulin	0.2118	0.1063	0.0462	http://www.nealelab.is/uk-biobank/	ukbb
Mineral and other dietary supplements: Fish oil (including cod liver oil)	0.1036	0.0465	0.0261	http://www.nealelab.is/uk-biobank/	ukbb
Mineral and other dietary supplements: None of the above	-0.1014	0.0462	0.0282	http://www.nealelab.is/uk-biobank/	ukbb
Mineral and other dietary supplements: Glucosamine	0.1371	0.045	0.0023	http://www.nealelab.is/uk-biobank/	ukbb
Mineral and other dietary supplements: Calcium	0.0277	0.0628	0.6595	http://www.nealelab.is/uk-biobank/	ukbb
Mineral and other dietary supplements: Zinc	0.0687	0.0674	0.3078	http://www.nealelab.is/uk-biobank/	ukbb
Mineral and other dietary supplements: Selenium	0.0539	0.0847	0.5249	http://www.nealelab.is/uk-biobank/	ukbb
Diagnoses - main ICD10: B37 Candidiasis	0.2241	0.4745	0.6368	http://www.nealelab.is/uk-biobank/	ukbb
Diagnoses - main ICD10: C44 Other malignant neoplasms of skin	-0.0164	0.0621	0.791	http://www.nealelab.is/uk-biobank/	ukbb
Diagnoses - main ICD10: C50 Malignant neoplasm of breast	-0.086	0.0695	0.2159	http://www.nealelab.is/uk-biobank/	ukbb
Diagnoses - main ICD10: C61 Malignant neoplasm of prostate	0.0192	0.0925	0.8355	http://www.nealelab.is/uk-biobank/	ukbb
Diagnoses - main ICD10: D12 Benign neoplasm of colon_ rectum_ anus and anal canal	-0.0301	0.0686	0.6608	http://www.nealelab.is/uk-biobank/	ukbb
Diagnoses - main ICD10: D25 Leiomyoma of uterus	0.1984	0.0981	0.0431	http://www.nealelab.is/uk-biobank/	ukbb
Diagnoses - main ICD10: E04 Other non-toxic goitre	0.1322	0.0955	0.1662	http://www.nealelab.is/uk-biobank/	ukbb
Diagnoses - main ICD10: F31 Bipolar affective disorder	-0.0635	0.0956	0.5066	http://www.nealelab.is/uk-biobank/	ukbb
Diagnoses - main ICD10: F43 Reaction to severe stress_ and adjustment disorders	0.0574	0.2434	0.8135	http://www.nealelab.is/uk-biobank/	ukbb
Diagnoses - main ICD10: G47 Sleep disorders	0.1841	0.0904	0.0416	http://www.nealelab.is/uk-biobank/	ukbb
Diagnoses - main ICD10: G56 Mononeuropathies of upper limb	0.1303	0.0549	0.0176	http://www.nealelab.is/uk-biobank/	ukbb
Diagnoses - main ICD10: H25 Senile cataract	0.0376	0.1067	0.7243	http://www.nealelab.is/uk-biobank/	ukbb
Diagnoses - main ICD10: H26 Other cataract	0.0132	0.0612	0.8288	http://www.nealelab.is/uk-biobank/	ukbb
Diagnoses - main ICD10: I10 Essential (primary) hypertension	-0.0425	0.1261	0.7359	http://www.nealelab.is/uk-biobank/	ukbb
Diagnoses - main ICD10: I20 Angina pectoris	0.2909	0.0762	0.0001	http://www.nealelab.is/uk-biobank/	ukbb
Diagnoses - main ICD10: I21 Acute myocardial infarction	0.2521	0.0669	0.0002	http://www.nealelab.is/uk-biobank/	ukbb
Diagnoses - main ICD10: I25 Chronic ischaemic heart disease	0.1979	0.0521	0.0001	http://www.nealelab.is/uk-biobank/	ukbb
Diagnoses - main ICD10: I30 Acute pericarditis	-0.1784	0.151	0.2375	http://www.nealelab.is/uk-biobank/	ukbb
Diagnoses - main ICD10: I48 Atrial fibrillation and flutter	0.1635	0.0581	0.0049	http://www.nealelab.is/uk-biobank/	ukbb
Diagnoses - main ICD10: I80 Phlebitis and thrombophlebitis	0.1568	0.0815	0.0542	http://www.nealelab.is/uk-biobank/	ukbb
Diagnoses - main ICD10: I83 Varicose veins of lower extremities	0.1166	0.0571	0.0413	http://www.nealelab.is/uk-biobank/	ukbb
Diagnoses - main ICD10: I84 Haemorrhoids	0.1101	0.0677	0.1037	http://www.nealelab.is/uk-biobank/	ukbb
Diagnoses - main ICD10: J22 Unspecified acute lower respiratory infection	0.2065	0.1394	0.1386	http://www.nealelab.is/uk-biobank/	ukbb
Diagnoses - main ICD10: J33 Nasal polyp	-0.1489	0.1258	0.2365	http://www.nealelab.is/uk-biobank/	ukbb
Diagnoses - main ICD10: J34 Other disorders of nose and nasal sinuses	0.1773	0.1269	0.1625	http://www.nealelab.is/uk-biobank/	ukbb
Diagnoses - main ICD10: J44 Other chronic obstructive pulmonary disease	0.0894	0.0984	0.3637	http://www.nealelab.is/uk-biobank/	ukbb
Diagnoses - main ICD10: K20 Oesophagitis	0.2462	0.1531	0.1079	http://www.nealelab.is/uk-biobank/	ukbb
Diagnoses - main ICD10: K21 Gastro-oesophageal reflux disease	0.279	0.0721	0.0001	http://www.nealelab.is/uk-biobank/	ukbb
Diagnoses - main ICD10: K22 Other diseases of oesophagus	0.2911	0.1294	0.0245	http://www.nealelab.is/uk-biobank/	ukbb
Diagnoses - main ICD10: K29 Gastritis and duodenitis	0.1634	0.0735	0.0262	http://www.nealelab.is/uk-biobank/	ukbb
Diagnoses - main ICD10: K30 Dyspepsia	0.4808	0.1436	0.0008	http://www.nealelab.is/uk-biobank/	ukbb
Diagnoses - main ICD10: K35 Acute appendicitis	0.0977	0.1462	0.5042	http://www.nealelab.is/uk-biobank/	ukbb
Diagnoses - main ICD10: K40 Inguinal hernia	0.1784	0.0611	0.0035	http://www.nealelab.is/uk-biobank/	ukbb
Diagnoses - main ICD10: K43 Ventral hernia	0.1373	0.0879	0.1181	http://www.nealelab.is/uk-biobank/	ukbb
Diagnoses - main ICD10: K44 Diaphragmatic hernia	0.341	0.0975	0.0005	http://www.nealelab.is/uk-biobank/	ukbb
Diagnoses - main ICD10: K50 Crohns disease [regional enteritis]	0.0031	0.0964	0.9742	http://www.nealelab.is/uk-biobank/	ukbb
Diagnoses - main ICD10: K51 Ulcerative colitis	-0.0747	0.0882	0.3973	http://www.nealelab.is/uk-biobank/	ukbb
Diagnoses - main ICD10: K52 Other non-infective gastro-enteritis and colitis	0.3696	0.1069	0.0005	http://www.nealelab.is/uk-biobank/	ukbb
Diagnoses - main ICD10: K57 Diverticular disease of intestine	0.2702	0.0653	3.5107e-05	http://www.nealelab.is/uk-biobank/	ukbb
Diagnoses - main ICD10: K60 Fissure and fistula of anal and rectal regions	-0.0078	0.0798	0.9223	http://www.nealelab.is/uk-biobank/	ukbb
Diagnoses - main ICD10: K62 Other diseases of anus and rectum	0.139	0.0954	0.1451	http://www.nealelab.is/uk-biobank/	ukbb
Diagnoses - main ICD10: K76 Other diseases of liver	0.0469	0.1064	0.6595	http://www.nealelab.is/uk-biobank/	ukbb
Diagnoses - main ICD10: K80 Cholelithiasis	0.1079	0.065	0.0969	http://www.nealelab.is/uk-biobank/	ukbb
Diagnoses - main ICD10: L03 Cellulitis	0.0116	0.0954	0.9028	http://www.nealelab.is/uk-biobank/	ukbb
Diagnoses - main ICD10: M10 Gout	-0.1987	0.1461	0.1736	http://www.nealelab.is/uk-biobank/	ukbb
Diagnoses - main ICD10: M16 Coxarthrosis [arthrosis of hip]	0.0523	0.0691	0.449	http://www.nealelab.is/uk-biobank/	ukbb
Diagnoses - main ICD10: M17 Gonarthrosis [arthrosis of knee]	0.1907	0.0577	0.0009	http://www.nealelab.is/uk-biobank/	ukbb
Diagnoses - main ICD10: M20 Acquired deformities of fingers and toes	0.1686	0.075	0.0246	http://www.nealelab.is/uk-biobank/	ukbb
Diagnoses - main ICD10: M21 Other acquired deformities of limbs	0.0337	0.3792	0.9291	http://www.nealelab.is/uk-biobank/	ukbb
Diagnoses - main ICD10: M23 Internal derangement of knee	0.1425	0.0754	0.0589	http://www.nealelab.is/uk-biobank/	ukbb
Diagnoses - main ICD10: M24 Other specific joint derangements	0.205	0.1088	0.0595	http://www.nealelab.is/uk-biobank/	ukbb
Diagnoses - main ICD10: M25 Other joint disorders_ not elsewhere classified	-0.0194	0.1942	0.9204	http://www.nealelab.is/uk-biobank/	ukbb
Diagnoses - main ICD10: M54 Dorsalgia	0.1626	0.0697	0.0197	http://www.nealelab.is/uk-biobank/	ukbb
Diagnoses - main ICD10: M67 Other disorders of synovium and tendon	0.2042	0.1394	0.1429	http://www.nealelab.is/uk-biobank/	ukbb
Diagnoses - main ICD10: M70 Soft tissue disorders related to use_ overuse and pressure	0.2338	0.1021	0.022	http://www.nealelab.is/uk-biobank/	ukbb
Diagnoses - main ICD10: M72 Fibroblastic disorders	-0.0483	0.068	0.4773	http://www.nealelab.is/uk-biobank/	ukbb
Diagnoses - main ICD10: N19 Unspecified renal failure	-0.1821	0.1253	0.1462	http://www.nealelab.is/uk-biobank/	ukbb
Diagnoses - main ICD10: N20 Calculus of kidney and ureter	0.1917	0.0746	0.0102	http://www.nealelab.is/uk-biobank/	ukbb
Diagnoses - main ICD10: N32 Other disorders of bladder	0.2428	0.1099	0.0271	http://www.nealelab.is/uk-biobank/	ukbb
Diagnoses - main ICD10: N40 Hyperplasia of prostate	0.0298	0.0845	0.7239	http://www.nealelab.is/uk-biobank/	ukbb
Diagnoses - main ICD10: N81 Female genital prolapse	1.0684	0.0835	1.6794e-37	http://www.nealelab.is/uk-biobank/	ukbb
Diagnoses - main ICD10: N92 Excessive_ frequent and irregular menstruation	0.3657	0.0883	3.4785e-05	http://www.nealelab.is/uk-biobank/	ukbb
Diagnoses - main ICD10: O75 Other complications of labour and delivery_ not elsewhere classified	0.0134	0.1028	0.8964	http://www.nealelab.is/uk-biobank/	ukbb
Diagnoses - main ICD10: R04 Haemorrhage from respiratory passages	0.4048	0.1735	0.0196	http://www.nealelab.is/uk-biobank/	ukbb
Diagnoses - main ICD10: R07 Pain in throat and chest	0.2008	0.056	0.0003	http://www.nealelab.is/uk-biobank/	ukbb
Diagnoses - main ICD10: R10 Abdominal and pelvic pain	0.3118	0.0613	3.5832e-07	http://www.nealelab.is/uk-biobank/	ukbb
Diagnoses - main ICD10: R11 Nausea and vomiting	0.2451	0.2025	0.2263	http://www.nealelab.is/uk-biobank/	ukbb
Diagnoses - main ICD10: R14 Flatulence and related conditions	0.1949	0.124	0.116	http://www.nealelab.is/uk-biobank/	ukbb
Diagnoses - main ICD10: R31 Unspecified haematuria	0.2119	0.1174	0.0711	http://www.nealelab.is/uk-biobank/	ukbb
Diagnoses - main ICD10: R35 Polyuria	0.2281	0.129	0.077	http://www.nealelab.is/uk-biobank/	ukbb
Diagnoses - main ICD10: R55 Syncope and collapse	0.2117	0.0944	0.0249	http://www.nealelab.is/uk-biobank/	ukbb
Diagnoses - main ICD10: R69 Unknown and unspecified causes of morbidity	0.2701	0.0902	0.0027	http://www.nealelab.is/uk-biobank/	ukbb
Diagnoses - main ICD10: S09 Other and unspecified injuries of head	-0.0008	0.1077	0.994	http://www.nealelab.is/uk-biobank/	ukbb
Diagnoses - main ICD10: S52 Fracture of forearm	-0.0323	0.0821	0.6937	http://www.nealelab.is/uk-biobank/	ukbb
Diagnoses - main ICD10: S66 Injury of muscle and tendon at wrist and hand level	0.3301	0.1513	0.0291	http://www.nealelab.is/uk-biobank/	ukbb
Diagnoses - main ICD10: S76 Injury of muscle and tendon at hip and thigh level	-0.1412	0.1576	0.3703	http://www.nealelab.is/uk-biobank/	ukbb
Diagnoses - main ICD10: T84 Complications of internal orthopaedic prosthetic devices_ implants and grafts	0.1889	0.1029	0.0662	http://www.nealelab.is/uk-biobank/	ukbb
Diagnoses - main ICD10: Z09 Follow-up examination after treatment for conditions other than malignant neoplasms	0.1695	0.1138	0.1362	http://www.nealelab.is/uk-biobank/	ukbb
Diagnoses - main ICD10: Z47 Other orthopaedic follow-up care	0.0033	0.1002	0.9736	http://www.nealelab.is/uk-biobank/	ukbb
Diagnoses - main ICD10: Z80 Family history of malignant neoplasm	0.1509	0.1755	0.39	http://www.nealelab.is/uk-biobank/	ukbb
Cigarettes Per Day	0.1009	0.076	0.1842	30617275	smoking behaviour
Smoking Cessation	-0.1333	0.1386	0.3362	30617275	smoking behaviour
Smoking Initiation	0.0558	0.0751	0.4574	30617275	smoking behaviour
Pack Years	-0.0808	0.1257	0.5201	30617275	smoking behaviour
Own birth weight	0.02	0.0322	0.5341	31043758	anthropometric
Own birth weight	0.0247	0.0319	0.4393	31043758	anthropometric
Offspring birth weight	0.0618	0.0329	0.0602	31043758	anthropometric
Offspring birth weight	0.0529	0.0463	0.2533	31043758	anthropometric

## Sheet: Supplementary Data 9
Supplementary Data 9. Phenoscanner look-up
Single nucleotide polymorphism (snp)	rs identifier	hg19_coordinates	hg38_coordinates	Allele 1	Allele 2	Trait	Study	PMID	Ancestry	Year	Beta	Standard error	P-value	Direction	Total sample size	Number of cases	Number of controls	Number of studies	Unit	Dataset	Experimental Factor Ontology (EFO) category	EFO category parent	Smaller categories for EFO parent categories
rs3820282	rs3820282	chr1:22468215	chr1:22141722	T	C	Bone mineral density	GEFOS	28743860	European	2017	0.1077	0.01888	1.125e-08	+	10414	0	10414	4	-	GEFOS_BMD_EUR_2017	bone density	Body measurement	Other measurement
rs3820282	rs3820282	chr1:22468215	chr1:22141722	T	C	Lean body mass	GEFOS	28743860	European	2017	0.1077	0.01888	1.125e-08	+	10414	0	10414	4	-	GEFOS_LBM_EUR_2017		Body measurement
rs3820282	rs3820282	chr1:22468215	chr1:22141722	T	C	Waist hip ratio in non-smokers	GIANT	28443625	European	2017	-0.0332	0.007	1.867e-06	-	99899	0	99899	66	IVNT	GIANT_WHR-Non-smokers_EUR_2017	waist-hip ratio	Body measurement	Body measurement
rs3820282	rs3820282	chr1:22468215	chr1:22141722	T	C	Waist hip ratio adjusted for BMI	GIANT	25673412	Mixed	2015	-0.028	0.0059	1.8e-06	-	142118	0	142118	109	IVNT	GIANT_WHRadjBMI_Mixed_2015	BMI-adjusted waist-hip ratio	Body measurement	Body measurement
rs3820282	rs3820282	chr1:22468215	chr1:22141722	T	C	Endometriosis	Albertsen HM	23472165	European	2013			2.66e-08		14174	-	-	-	-	GRASP	endometriosis	Reproductive trait	Other disease
rs3820282	rs3820282	chr1:22468215	chr1:22141722	T	C	Epithelial ovarian cancer	Kuchenbaecker KB	25581431	European	2015			8e-08		-	-	-	-	-	NHGRI-EBI_GWAS_Catalog	malignant epithelial tumor of ovary	Reproductive trait	Cancer
rs3820282	rs3820282	chr1:22468215	chr1:22141722	T	C	Bilateral oophorectomy	Neale B	UKBB	European	2017	0.009282	0.001262	1.921e-13	+	178676	14702	163974	1	risk diff	Neale-B_UKBB_EUR_2017	Bilateral oophorectomy	Medical procedure	Medical procedure
rs3820282	rs3820282	chr1:22468215	chr1:22141722	T	C	Birth weight of first child	Neale B	UKBB	European	2017	0.02837	0.006122	3.598e-06	+	145558	0	145558	1	-	Neale-B_UKBB_EUR_2017	birth weight	Body measurement	Body measurement
rs3820282	rs3820282	chr1:22468215	chr1:22141722	T	C	Female genital prolapse	Neale B	UKBB	European	2017	-0.002785	0.0003948	1.74e-12	-	337199	4840	332359	1	risk diff	Neale-B_UKBB_EUR_2017	Rectocele	Reproductive trait	Female reproductive system disease
rs3820282	rs3820282	chr1:22468215	chr1:22141722	T	C	Forced expiratory volume in 1-second, best measure	Neale B	UKBB	European	2017	0.01499	0.003131	1.688e-06	+	255492	0	255492	1	IVNT	Neale-B_UKBB_EUR_2017	forced expiratory volume	Other disease/trait	Other measurement
rs3820282	rs3820282	chr1:22468215	chr1:22141722	T	C	Forced vital capacity	Neale B	UKBB	European	2017	0.01629	0.002702	1.643e-09	+	307638	0	307638	1	IVNT	Neale-B_UKBB_EUR_2017	vital capacity	Other disease/trait	Other measurement
rs3820282	rs3820282	chr1:22468215	chr1:22141722	T	C	Forced vital capacity, best measure	Neale B	UKBB	European	2017	0.01855	0.002965	3.947e-10	+	255492	0	255492	1	IVNT	Neale-B_UKBB_EUR_2017	vital capacity	Other disease/trait	Other measurement
rs3820282	rs3820282	chr1:22468215	chr1:22141722	T	C	Heel bone mineral density	Neale B	UKBB	European	2017	-0.03902	0.004251	4.48e-20	-	194398	0	194398	1	IVNT	Neale-B_UKBB_EUR_2017	heel bone mineral density	Other disease/trait	Other measurement
rs3820282	rs3820282	chr1:22468215	chr1:22141722	T	C	Heel bone mineral density left	Neale B	UKBB	European	2017	-0.03792	0.005722	3.433e-11	-	106254	0	106254	1	IVNT	Neale-B_UKBB_EUR_2017	heel bone mineral density	Other disease/trait	Other measurement
rs3820282	rs3820282	chr1:22468215	chr1:22141722	T	C	Heel bone mineral density right	Neale B	UKBB	European	2017	-0.03789	0.005689	2.731e-11	-	106251	0	106251	1	IVNT	Neale-B_UKBB_EUR_2017	heel bone mineral density	Other disease/trait	Other measurement
rs3820282	rs3820282	chr1:22468215	chr1:22141722	T	C	Hip circumference	Neale B	UKBB	European	2017	0.01638	0.003297	6.782e-07	+	336601	0	336601	1	IVNT	Neale-B_UKBB_EUR_2017	hip circumference	Body measurement	Body measurement
rs3820282	rs3820282	chr1:22468215	chr1:22141722	T	C	Impedance of leg left	Neale B	UKBB	European	2017	-0.01425	0.003036	2.697e-06	-	331296	0	331296	1	IVNT	Neale-B_UKBB_EUR_2017		Body measurement
rs3820282	rs3820282	chr1:22468215	chr1:22141722	T	C	Impedance of leg right	Neale B	UKBB	European	2017	-0.01434	0.003012	1.932e-06	-	331301	0	331301	1	IVNT	Neale-B_UKBB_EUR_2017		Body measurement
rs3820282	rs3820282	chr1:22468215	chr1:22141722	T	C	Leg fat-free mass left	Neale B	UKBB	European	2017	0.01108	0.002192	4.321e-07	+	331258	0	331258	1	IVNT	Neale-B_UKBB_EUR_2017		Body measurement
rs3820282	rs3820282	chr1:22468215	chr1:22141722	T	C	Leg fat-free mass right	Neale B	UKBB	European	2017	0.01156	0.002191	1.322e-07	+	331285	0	331285	1	IVNT	Neale-B_UKBB_EUR_2017		Body measurement
rs3820282	rs3820282	chr1:22468215	chr1:22141722	T	C	Leg predicted mass left	Neale B	UKBB	European	2017	0.01074	0.002177	8.059e-07	+	331253	0	331253	1	IVNT	Neale-B_UKBB_EUR_2017		Body measurement
rs3820282	rs3820282	chr1:22468215	chr1:22141722	T	C	Leg predicted mass right	Neale B	UKBB	European	2017	0.01165	0.002177	8.75e-08	+	331285	0	331285	1	IVNT	Neale-B_UKBB_EUR_2017		Body measurement
rs3820282	rs3820282	chr1:22468215	chr1:22141722	T	C	Number of live births	Neale B	UKBB	European	2017	-0.02681	0.005263	3.503e-07	-	180952	0	180952	1	-	Neale-B_UKBB_EUR_2017	multiple births measurement	Reproductive trait	Other measurement
rs3820282	rs3820282	chr1:22468215	chr1:22141722	T	C	Self-reported endometriosis	Neale B	UKBB	European	2017	0.001524	0.0003011	4.195e-07	+	337159	2782	334377	1	risk diff	Neale-B_UKBB_EUR_2017	endometriosis	Other disease/trait	Other disease
rs3820282	rs3820282	chr1:22468215	chr1:22141722	T	C	Self-reported uterine fibroids	Neale B	UKBB	European	2017	0.002528	0.0004076	5.584e-10	+	337159	5168	331991	1	risk diff	Neale-B_UKBB_EUR_2017	uterine fibroid	Cancer	Cancer
rs3820282	rs3820282	chr1:22468215	chr1:22141722	T	C	Self-reported vaginal prolapse or uterine prolapse	Neale B	UKBB	European	2017	-0.001216	0.0002475	8.909e-07	-	337159	1870	335289	1	risk diff	Neale-B_UKBB_EUR_2017	Uterine prolapse	Reproductive trait	Female reproductive system disease
rs3820282	rs3820282	chr1:22468215	chr1:22141722	T	C	Sitting height	Neale B	UKBB	European	2017	0.02855	0.002573	1.341e-28	+	336172	0	336172	1	IVNT	Neale-B_UKBB_EUR_2017	body height	Body measurement	Body measurement
rs9306894	rs9306894	chr2:20878105	chr2:20678345	A	G	Female genital prolapse	Neale B	UKBB	European	2017	-0.001691	0.0003005	1.835e-08	-	337199	4840	332359	1	risk diff	Neale-B_UKBB_EUR_2017	Rectocele	Reproductive trait	Female reproductive system disease
rs11899888	rs11899888	chr2:56102744	chr2:55875609	A	G	Hip circumference adjusted for BMI	GIANT	25673412	Mixed	2015	-0.029	0.0053	3.4e-08	-	211662	0	211662	109	IVNT	GIANT_HipadjBMI_Mixed_2015	hip circumference	Body measurement	Body measurement
rs11899888	rs11899888	chr2:56102744	chr2:55875609	A	G	Waist circumference adjusted for BMI	GIANT	25673412	Mixed	2015	-0.025	0.0049	6.3e-07	-	231821	0	231821	109	IVNT	GIANT_WCadjBMI_Mixed_2015	waist circumference	Body measurement	Body measurement
rs11899888	rs11899888	chr2:56102744	chr2:55875609	A	G	Waist circumference in physically active females	GIANT	28448500	Mixed	2017	-0.0441	0.0091	1.35e-06	-	59727	0	59727	51	IVNT	GIANT_Waist-Active-F_Mixed_2017	waist circumference	Body measurement	Body measurement
rs11899888	rs11899888	chr2:56102744	chr2:55875609	A	G	Waist circumeference in physically active males	GIANT	28448500	Mixed	2017	-0.046	0.0091	4.01e-07	-	56616	0	56616	50	IVNT	GIANT_Waist-Active-M_Mixed_2017	BMI-adjusted waist circumference	Body measurement	Body measurement
rs11899888	rs11899888	chr2:56102744	chr2:55875609	A	G	Waist circumference in physically active indivdiuals	GIANT	28448500	Mixed	2017	-0.0314	0.0063	5.49e-07	-	133458	0	133458	58	IVNT	GIANT_Waist-Active_Mixed_2017	waist circumference	Body measurement	Body measurement
rs11899888	rs11899888	chr2:56102744	chr2:55875609	A	G	Waist circumference in non-smokers	GIANT	28443625	European	2017	-0.0288	0.0063	4.231e-06	-	130904	0	130904	68	IVNT	GIANT_Waist-Non-smokers_EUR_2017	waist circumference	Body measurement	Body measurement
rs11899888	rs11899888	chr2:56102744	chr2:55875609	A	G	Waist circumeference adjusted for physical activity in males	GIANT	28448500	Mixed	2017	-0.0423	0.008	1.26e-07	-	77726	0	77726	50	IVNT	GIANT_Waist-adjusted-PA-M_Mixed_2017	BMI-adjusted waist circumference	Body measurement	Body measurement
[truncated: 162 more rows]

## Sheet: Supplementary Data 10
Supplementary Data 10. GWAS catalog look-up
[truncated: 105 more rows]

[truncated: 5 more sheets: Supplementary Data 11, Supplementary Data 12, Supplementary Data 13, Supplementary Data 14, Supplementary Data 15]
